# Supplementary material for: Percutaneous Absorption of Fireground Contaminants: Naphthalene, Phenanthrene, and Benzo[a]pyrene in Porcine Skin in an Artificial Sweat Vehicle
Source: Toxics. 2024 Aug 13;12(8):588. doi: 10.3390/toxics12080588 (PMC11360371; doi:10.3390/toxics12080588)
Supplement: Supplementary file 1 [file toxics-12-00588-s001.zip]

Archive with 1 entries (1 files):
- toxics-3105202-supplementary.xlsx
