# Supplementary material for: Percutaneous Absorption of Fireground Contaminants: Naphthalene, Phenanthrene, and Benzo[a]pyrene in Porcine Skin in an Artificial Sweat Vehicle
Source: Toxics. 2024 Aug 13;12(8):588. doi: 10.3390/toxics12080588 (PMC11360371; doi:10.3390/toxics12080588)
Supplement: Supplementary file 1 [file toxics-12-00588-s001.zip › toxics-3105202-supplementary.xlsx]

## Sheet: Set Up
	Cell Number	Membrane	Thickness	Chemical
	6	Pig	21	NAP
	1	Pig	20	NAP
	3	Pig	18	NAP
	13	Pig	22	NAP
	1	Pig	18	PHEN
	4	Pig	20	PHEN
	12	Pig	20	PHEN
	3	Pig	18	PHEN
	8	Pig	19	PHEN
	2	Pig	18	BAP
	5	Pig	18	BAP
	13	Pig	20	BAP
	8	Pig	21	BAP
	14	Pig	23	BAP
	4	Pig	23	OPP
	9	Pig	19	OPP
	2	Pig	20	OPP
	9	Pig	20	OPP
	7	Pig	21	OPP

## Sheet: Dose
	Dose Checks	DPM	Net DPM/10uL	uCi/uL counted	Sample Size (µL)	Dose Check (uCi)	Dose vol	Calculated Dose (µCi)
	NAP Dose Check	Background	33				uL					NAP uCi/ug
	Pre Dose 1	96277	96244	0.00433532	10	0.0433532	100	0.433532	Average			0.44472
	Pre Dose 2	124273	124240	0.0055964	10	0.055964	100	0.55964	0.518305
	Pre Dose 3	124740	124707	0.00561743	10	0.0561743	100	0.561743	µCi
	Post Dose 1	90513	90480	0.00407568	10	0.0407568	100	0.407568	Average
	Post Dose 2	82545	82512	0.00371676	10	0.0371676	100	0.371676	0.375389
	Post Dose 3	77050	77017	0.00346923	10	0.0346923	100	0.346923	µCi
	PHEN Dose Check	Background	31									PHEN uCi/ug
	Pre Dose 1	352246	352215	0.0158655	10	0.158655	100	1.58655	Average			0.30859
	Pre Dose 2	365280	365249	0.0164527	10	0.164527	100	1.64527	1.63413
	Pre Dose 3	370897	370866	0.0167057	10	0.167057	100	1.67057	µCi
	Post Dose 1	326901	326870	0.0147239	10	0.147239	100	1.47239	Average
	Post Dose 2	309403	309372	0.0139357	10	0.139357	100	1.39357	1.4314
	Post Dose 3	317102	317071	0.0142825	10	0.142825	100	1.42825	µCi
	BAP Dose Check	Background	33									BAP uCi/ug
	Pre Dose 1	664797	664764	0.0299443	10	0.299443	100	2.99443	Average			0.10543
	Pre Dose 2	795940	795907	0.0358517	10	0.358517	100	3.58517	2.65548
	Pre Dose 3	307912	307879	0.0138684	10	0.138684	100	1.38684	µCi
	Post Dose 1	389412	389379	0.0175396	10	0.175396	100	1.75396	Average
	Post Dose 2	523835	523802	0.0235947	10	0.235947	100	2.35947	2.19776
	Post Dose 3	550562	550529	0.0247986	10	0.247986	100	2.47986	µCi
	OPP Dose Check (3.22)	Background	33									OPP uCi/ug
	Pre Dose 1	235052	235019	0.0105864	10	0.105864	100	1.05864	Average			0.881264
	Pre Dose 2	240327	240294	0.0108241	10	0.108241	100	1.08241	1.11663
	Pre Dose 3	268395	268362	0.0120884	10	0.120884	100	1.20884	µCi
	Post Dose 1	249400	249367	0.0112327	10	0.112327	100	1.12327	Average
	Post Dose 2	240720	240687	0.0108418	10	0.108418	100	1.08418	1.09968
	Post Dose 3	242367	242334	0.0109159	10	0.109159	100	1.09159	µCi
	OPP Dose Check (7.22)	Background	31									OPP uCi/ug
	Pre Dose 1	227282	227251	0.0102365	10	0.102365	100	1.02365	Average			0.881264
	Pre Dose 2	217294	217263	0.00978662	10	0.0978662	100	0.978662	0.995566
	Pre Dose 3	218564	218533	0.00984383	10	0.0984383	100	0.984383	µCi
	Post Dose 1	216213	216182	0.00973793	10	0.0973793	100	0.973793	Average
	Post Dose 2	215117	215086	0.00968856	10	0.0968856	100	0.968856	0.987694
	Post Dose 3	226567	226536	0.0102043	10	0.102043	100	1.02043	µCi
		DPM	Net DPM/10uL	uCi/uL counted	Sample Size (µL)	Calculated Dose (µCi)	dose µg	ug/cm2	NAP	Dose uCi	Dose ug/cm2	Dose ug/cm3
	NAP Pre Dose Avg	115097	115064	0.00518305	10	0.518305	1.16546	1.82104		0.446847	1.56997	10.0478
	NAP Post Dose Avg	83369.3	83336.3	0.00375389	10	0.375389	0.844101	1.31891
									PHEN	Dose uCi	Dose ug/cm2	Dose ug/cm3
	PHEN Pre Dose Avg	362808	362777	0.0163413	10	1.63413	5.29547	8.27417		1.53277	7.76093	49.6699
	PHEN Post Dose Avg	317802	317771	0.014314	10	1.4314	4.63852	7.24769
									BAP	Dose uCi	Dose ug/cm2	Dose ug/cm3
	BAP Pre Dose Avg	589550	589517	0.0265548	10	2.65548	25.1871	39.3549		2.42662	35.9631	230.164
	BAP Post Dose Avg	487936	487903	0.0219776	10	2.19776	20.8457	32.5714
									OPP	Dose uCi	Dose ug/cm2	Dose ug/cm3
	OPP Pre Dose Avg	247925	247892	0.0111663	10	1.11663	1.26708	1.97981		1.10816	1.96478	12.5746
	OPP Post Dose Avg	244162	244129	0.0109968	10	1.09968	1.24785	1.94976
									OPP	Dose uCi	Dose ug/cm2	Dose ug/cm3
	OPP Pre Dose Avg	221047	221016	0.00995566	10	0.995566	1.1297	1.76516		0.99163	1.75818	11.2524
	OPP Post Dose Avg	219299	219268	0.00987694	10	0.987694	1.12077	1.7512

## Sheet: Data
Date	Black/Red	Cell #	DPBM1	NET DPM	NET DPM/mL	Membrane	Chemical	Vial Weight Before	Vial Weight After	Sample Weight (mL)	Total DPM in Sample	Total uCi in Sample	Dose uCi	% Dose Absorb (uCi)	Total ug in Sample	Total ug/cm2 in Sample	Dose ug/cm2	% Dose Absorb (ug/cm2)	Time (hrs)	Flux (% Dose/hr)	Cumulative Mass (ug/cm2)	Cumualtive % Dose
		3.23.22 Blank	41		Aliquot Volume (1mL)							DPM/2220000			DPM/2220000/ (Dose uCi/ug)
		7.22.22 Blank	33
3.23.22	Black	6-0	39	0	0	Porcine	NAP	15.91	17.21	1.3	0	0	0.446847	0	0	0	1.56997	0	0	#DIV/0!	0	0
3.23.22	Black	6-1	46.6667	5.66667	5.66667	Porcine	NAP	15.81	17.2	1.39	7.87667	3.54805e-06	0.446847	7.94019e-06	7.97816e-06	1.24659e-05	1.56997	7.94019e-06	0.25	3.17608e-05	1.24659e-05	7.94019e-06
3.23.22	Black	6-2	355	314	314	Porcine	NAP	16.02	17.31	1.29	405.06	0.000182459	0.446847	0.000408327	0.000410279	0.000641061	1.56997	0.000408327	0.25	0.00163331	0.000653527	0.000416267
3.23.22	Black	6-3	3164.33	3123.33	3123.33	Porcine	NAP	15.7	16.77	1.07	3341.97	0.00150539	0.446847	0.00336892	0.00338503	0.00528911	1.56997	0.00336892	0.25	0.0134757	0.00594263	0.00378518
3.23.22	Black	6-4	6171.33	6130.33	6130.33	Porcine	NAP	16.06	17.28	1.22	7479.01	0.00336892	0.446847	0.00753932	0.00757538	0.0118365	1.56997	0.00753932	0.25	0.0301573	0.0177792	0.0113245
3.23.22	Black	6-5	12318	12277	12277	Porcine	NAP	15.84	18.12	2.28	27991.6	0.0126088	0.446847	0.0282173	0.0283522	0.0443004	1.56997	0.0282173	0.5	0.0564346	0.0620795	0.0395418
3.23.22	Black	6-6	15728.7	15687.7	15687.7	Porcine	NAP	15.97	18.27	2.3	36081.6	0.016253	0.446847	0.0363726	0.0365466	0.057104	1.56997	0.0363726	0.5	0.0727452	0.119184	0.0759144
3.23.22	Black	6-7	18471.3	18430.3	18430.3	Porcine	NAP	15.88	18.21	2.33	42942.7	0.0193435	0.446847	0.043289	0.043496	0.0679625	1.56997	0.043289	0.5	0.086578	0.187146	0.119203
3.23.22	Black	6-8	18599	18558	18558	Porcine	NAP	15.87	18.34	2.47	45838.3	0.0206479	0.446847	0.0462079	0.0464289	0.0725452	1.56997	0.0462079	0.5	0.0924158	0.259691	0.165411
3.23.22	Black	6-9	13897	13856	13856	Porcine	NAP	15.74	20.32	4.58	63460.5	0.0285858	0.446847	0.0639723	0.0642782	0.100435	1.56997	0.0639723	1	0.0639723	0.360126	0.229384
3.23.22	Black	6-10	9371	9330	9330	Porcine	NAP	16.01	25.52	9.51	88728.3	0.0399677	0.446847	0.0894439	0.0898716	0.140424	1.56997	0.0894439	2	0.0447219	0.50055	0.318827
3.23.22	Black	6-11	5408.67	5367.67	5367.67	Porcine	NAP	16.02	25.38	9.36	50241.4	0.0226312	0.446847	0.0506465	0.0508887	0.0795136	1.56997	0.0506465	2	0.0253233	0.580064	0.369474
3.23.22	Red	1-0	31	0	0	Porcine	NAP	16.1	17.26	1.16	0	0	0.446847	0	0	0	1.56997	0	0	#DIV/0!	0	0
3.23.22	Red	1-1	455.667	414.667	414.667	Porcine	NAP	16.12	17.43	1.31	543.213	0.000244691	0.446847	0.000547594	0.000550213	0.000859707	1.56997	0.000547594	0.25	0.00219038	0.000859707	0.000547594
3.23.22	Red	1-2	922	881	881	Porcine	NAP	16.17	17.2	1.03	907.43	0.000408752	0.446847	0.000914748	0.000919122	0.00143613	1.56997	0.000914748	0.25	0.00365899	0.00229584	0.00146234
3.23.22	Red	1-3	2909.33	2868.33	2868.33	Porcine	NAP	16.21	17.22	1.01	2897.02	0.00130496	0.446847	0.00292038	0.00293435	0.00458491	1.56997	0.00292038	0.25	0.0116815	0.00688075	0.00438272
3.23.22	Red	1-4	9734.67	9693.67	9693.67	Porcine	NAP	16.18	17.29	1.11	10760	0.00484683	0.446847	0.0108467	0.0108986	0.0170291	1.56997	0.0108467	0.25	0.043387	0.0239098	0.0152295
3.23.22	Red	1-5	18563	18522	18522	Porcine	NAP	16.34	18.44	2.1	38896.2	0.0175208	0.446847	0.0392099	0.0393974	0.0615584	1.56997	0.0392099	0.5	0.0784198	0.0854683	0.0544393
3.23.22	Red	1-6	25058.3	25017.3	25017.3	Porcine	NAP	16.17	18.35	2.18	54537.8	0.0245666	0.446847	0.0549776	0.0552405	0.0863133	1.56997	0.0549776	0.5	0.109955	0.171782	0.109417
3.23.22	Red	1-7	23762.3	23721.3	23721.3	Porcine	NAP	16.17	18.28	2.11	50052	0.022546	0.446847	0.0504557	0.0506969	0.079214	1.56997	0.0504557	0.5	0.100911	0.250996	0.159873
3.23.22	Red	1-8	19673	19632	19632	Porcine	NAP	16.35	18.55	2.2	43190.4	0.0194551	0.446847	0.0435387	0.0437469	0.0683546	1.56997	0.0435387	0.5	0.0870774	0.31935	0.203411
3.23.22	Red	1-9	15546.3	15505.3	15505.3	Porcine	NAP	16.04	20.28	4.24	65742.6	0.0296138	0.446847	0.0662728	0.0665897	0.104046	1.56997	0.0662728	1	0.0662728	0.423397	0.269684
3.23.22	Red	1-10	9001.33	8960.33	8960.33	Porcine	NAP	16.22	24.97	8.75	78402.9	0.0353166	0.446847	0.0790352	0.0794132	0.124083	1.56997	0.0790352	2	0.0395176	0.54748	0.348719
3.23.22	Red	1-11	5561.33	5520.33	5520.33	Porcine	NAP	16.21	24.66	8.45	46646.8	0.0210121	0.446847	0.047023	0.0472479	0.0738248	1.56997	0.047023	2	0.0235115	0.621304	0.395742
3.23.22	Red	3-0	36	0	0	Porcine	NAP	16.37	17.56	1.19	0	0	0.446847	0	0	0	1.56997	0	0	#DIV/0!	0	0
3.23.22	Red	3-1	537.667	496.667	496.667	Porcine	NAP	16.37	17.66	1.29	640.7	0.000288604	0.446847	0.000645867	0.000648956	0.00101399	1.56997	0.000645867	0.25	0.00258347	0.00101399	0.000645867
3.23.22	Red	3-2	2338	2297	2297	Porcine	NAP	16.33	17.44	1.11	2549.67	0.0011485	0.446847	0.00257023	0.00258252	0.00403519	1.56997	0.00257023	0.25	0.0102809	0.00504919	0.0032161
3.23.22	Red	3-3	6758.67	6717.67	6717.67	Porcine	NAP	16.21	17.29	1.08	7255.08	0.00326805	0.446847	0.00731359	0.00734856	0.0114821	1.56997	0.00731359	0.25	0.0292544	0.0165313	0.0105297
3.23.22	Red	3-4	12337.7	12296.7	12296.7	Porcine	NAP	16.25	17.45	1.2	14756	0.00664685	0.446847	0.014875	0.0149461	0.0233533	1.56997	0.014875	0.25	0.0595	0.0398847	0.0254047
3.23.22	Red	3-5	17624.3	17583.3	17583.3	Porcine	NAP	16.35	18.59	2.24	39386.7	0.0177417	0.446847	0.0397043	0.0398942	0.0623346	1.56997	0.0397043	0.5	0.0794086	0.102219	0.065109
3.23.22	Red	3-6	19515.3	19474.3	19474.3	Porcine	NAP	16.14	18.46	2.32	45180.5	0.0203516	0.446847	0.0455448	0.0457626	0.0715041	1.56997	0.0455448	0.5	0.0910896	0.173723	0.110654
3.23.22	Red	3-7	18003	17962	17962	Porcine	NAP	16.3	18.55	2.25	40414.5	0.0182047	0.446847	0.0407404	0.0409353	0.0639613	1.56997	0.0407404	0.5	0.0814808	0.237685	0.151394
3.23.22	Red	3-8	15172.3	15131.3	15131.3	Porcine	NAP	16.26	18.63	2.37	35861.3	0.0161537	0.446847	0.0361505	0.0363233	0.0567552	1.56997	0.0361505	0.5	0.0723009	0.29444	0.187545
3.23.22	Red	3-9	11315.7	11274.7	11274.7	Porcine	NAP	16.18	20.73	4.55	51299.7	0.023108	0.446847	0.0517134	0.0519607	0.0811887	1.56997	0.0517134	1	0.0517134	0.375629	0.239258
3.23.22	Red	3-10	7145.33	7104.33	7104.33	Porcine	NAP	16.21	25.51	9.3	66070.3	0.0297614	0.446847	0.0666031	0.0669216	0.104565	1.56997	0.0666031	2	0.0333016	0.480194	0.305861
3.23.22	Red	3-11	4347.33	4306.33	4306.33	Porcine	NAP	16.39	25.37	8.98	38670.9	0.0174193	0.446847	0.0389827	0.0391692	0.0612018	1.56997	0.0389827	2	0.0194914	0.541395	0.344844
3.23.22	Red	13-0	33.3333	0	0	Porcine	NAP	16.66	17.52	0.86	0	0	0.446847	0	0	0	1.56997	0	0	#DIV/0!	0	0
3.23.22	Red	13-1	294.667	253.667	253.667	Porcine	NAP	15.55	17.03	1.48	375.427	0.000169111	0.446847	0.000378454	0.000380264	0.000594163	1.56997	0.000378454	0.25	0.00151382	0.000594163	0.000378454
3.23.22	Red	13-2	152.667	111.667	111.667	Porcine	NAP	15.82	16.9	1.08	120.6	5.43243e-05	0.446847	0.000121573	0.000122154	0.000190866	1.56997	0.000121573	0.25	0.00048629	0.000785028	0.000500027
3.23.22	Red	13-3	1073.33	1032.33	1032.33	Porcine	NAP	15.82	16.9	1.08	1114.92	0.000502216	0.446847	0.00112391	0.00112929	0.00176451	1.56997	0.00112391	0.25	0.00449565	0.00254954	0.00162394
3.23.22	Red	13-4	3920.33	3879.33	3879.33	Porcine	NAP	16.02	17.22	1.2	4655.2	0.00209694	0.446847	0.00469274	0.00471518	0.00736747	1.56997	0.00469274	0.25	0.018771	0.00991701	0.00631668
3.23.22	Red	13-5	8808.67	8767.67	8767.67	Porcine	NAP	16.05	18.3	2.25	19727.2	0.00888615	0.446847	0.0198863	0.0199814	0.031221	1.56997	0.0198863	0.5	0.0397727	0.041138	0.026203
3.23.22	Red	13-6	15059.7	15018.7	15018.7	Porcine	NAP	15.78	18.16	2.38	35744.4	0.0161011	0.446847	0.0360327	0.036205	0.0565703	1.56997	0.0360327	0.5	0.0720654	0.0977083	0.0622357
3.23.22	Red	13-7	16600	16559	16559	Porcine	NAP	15.95	18.22	2.27	37588.9	0.016932	0.446847	0.0378921	0.0380733	0.0594895	1.56997	0.0378921	0.5	0.0757841	0.157198	0.100128
3.23.22	Red	13-8	14991.7	14950.7	14950.7	Porcine	NAP	15.72	18.11	2.39	35732.1	0.0160955	0.446847	0.0360203	0.0361925	0.0565508	1.56997	0.0360203	0.5	0.0720405	0.213749	0.136148
3.23.22	Red	13-9	10868.3	10827.3	10827.3	Porcine	NAP	16.03	20.63	4.6	49805.7	0.022435	0.446847	0.0502074	0.0504475	0.0788242	1.56997	0.0502074	1	0.0502074	0.292573	0.186355
3.23.22	Red	13-10	6565.67	6524.67	6524.67	Porcine	NAP	15.77	25.1	9.33	60875.1	0.0274212	0.446847	0.0613661	0.0616595	0.096343	1.56997	0.0613661	2	0.030683	0.388916	0.247721
3.23.22	Red	13-11	4457.33	4416.33	4416.33	Porcine	NAP	15.77	24.81	9.04	39923.7	0.0179836	0.446847	0.0402456	0.0404381	0.0631845	1.56997	0.0402456	2	0.0201228	0.4521	0.287967
7.22.23	Black	1-0	40.3333	7.33333	7.33333	Porcine	PHEN	15.38	16.14	0.76	5.57333	2.51051e-06	1.53277	1.6379e-06	8.13542e-06	1.27116e-05	7.76093	1.6379e-06	0	#DIV/0!	1.27116e-05	1.6379e-06
7.22.23	Black	1-1	96	63	63	Porcine	PHEN	16.15	17.76	1.61	101.43	4.56892e-05	1.53277	2.98083e-05	0.000148058	0.00023134	7.76093	2.98083e-05	0.25	0.000119233	0.000244052	3.14462e-05
7.22.23	Black	1-2	39	6	6	Porcine	PHEN	15.78	16.75	0.97	5.82	2.62162e-06	1.53277	1.71039e-06	8.49548e-06	1.32742e-05	7.76093	1.71039e-06	0.25	6.84155e-06	0.000257326	3.31566e-05
7.22.23	Black	1-3	54	21	21	Porcine	PHEN	15.95	16.96	1.01	21.21	9.55405e-06	1.53277	6.23322e-06	3.09603e-05	4.83755e-05	7.76093	6.23322e-06	0.25	2.49329e-05	0.000305702	3.93898e-05
7.22.23	Black	1-4	69	36	36	Porcine	PHEN	16.12	17.28	1.16	41.76	1.88108e-05	1.53277	1.22725e-05	6.09573e-05	9.52458e-05	7.76093	1.22725e-05	0.25	4.90899e-05	0.000400948	5.16623e-05
7.22.23	Black	1-5	239.667	206.667	206.667	Porcine	PHEN	16.11	18.36	2.25	465	0.000209459	1.53277	0.000136655	0.000678763	0.00106057	7.76093	0.000136655	0.5	0.000273309	0.00146151	0.000188317
7.22.23	Black	1-6	592.333	559.333	559.333	Porcine	PHEN	16.01	18.13	2.12	1185.79	0.000534138	1.53277	0.00034848	0.0017309	0.00270453	7.76093	0.00034848	0.5	0.00069696	0.00416604	0.000536797
7.22.23	Black	1-7	1338	1305	1305	Porcine	PHEN	15.94	18.24	2.3	3001.5	0.00135203	1.53277	0.000882084	0.00438131	0.00684579	7.76093	0.000882084	0.5	0.00176417	0.0110118	0.00141888
7.22.23	Black	1-8	2541.67	2508.67	2508.67	Porcine	PHEN	15.96	18.2	2.24	5619.41	0.00253127	1.53277	0.00165144	0.00820269	0.0128167	7.76093	0.00165144	0.5	0.00330288	0.0238285	0.00307032
7.22.23	Black	1-9	5277.67	5244.67	5244.67	Porcine	PHEN	16.25	20.44	4.19	21975.2	0.00989872	1.53277	0.00645808	0.0320772	0.0501207	7.76093	0.00645808	1	0.00645808	0.0739492	0.0095284
7.22.23	Black	1-10	9301.67	9268.67	9268.67	Porcine	PHEN	15.96	22.55	6.59	61080.5	0.0275137	1.53277	0.0179504	0.0891595	0.139312	7.76093	0.0179504	2	0.0089752	0.213261	0.0274788
7.22.23	Black	1-11	8134.67	8101.67	8101.67	Porcine	PHEN	16.02	23.25	7.23	58575.1	0.0263852	1.53277	0.0172141	0.0855023	0.133597	7.76093	0.0172141	2	0.00860705	0.346858	0.0446929
7.22.23	Black	4-0	36	3	3	Porcine	PHEN	15.87	17.09	1.22	3.66	1.64865e-06	1.53277	1.0756e-06	5.34252e-06	8.34769e-06	7.76093	1.0756e-06	0	#DIV/0!	8.34769e-06	1.0756e-06
7.22.23	Black	4-1	50	17	17	Porcine	PHEN	15.9	17.49	1.59	27.03	1.21757e-05	1.53277	7.9436e-06	3.94558e-05	6.16497e-05	7.76093	7.9436e-06	0.25	3.17744e-05	6.99974e-05	9.01921e-06
7.22.23	Black	4-2	28	0	0	Porcine	PHEN	15.76	16.81	1.05	0	0	1.53277	0	0	0	7.76093	0	0.25	0	6.99974e-05	9.01921e-06
7.22.23	Black	4-3	28.6667	0	0	Porcine	PHEN	15.86	16.9	1.04	0	0	1.53277	0	0	0	7.76093	0	0.25	0	6.99974e-05	9.01921e-06
7.22.23	Black	4-4	44.6667	11.6667	11.6667	Porcine	PHEN	16.14	17.35	1.21	14.1167	6.35886e-06	1.53277	4.14862e-06	2.06062e-05	3.21971e-05	7.76093	4.14862e-06	0.25	1.65945e-05	0.000102195	1.31678e-05
7.22.23	Black	4-5	102.333	69.3333	69.3333	Porcine	PHEN	16	18.37	2.37	164.32	7.4018e-05	1.53277	4.82905e-05	0.000239859	0.000374779	7.76093	4.82905e-05	0.5	9.6581e-05	0.000476974	6.14583e-05
7.22.23	Black	4-6	315	282	282	Porcine	PHEN	16.06	18.31	2.25	634.5	0.000285811	1.53277	0.000186467	0.000926183	0.00144716	7.76093	0.000186467	0.5	0.000372935	0.00192413	0.000247926
7.22.23	Black	4-7	697.667	664.667	664.667	Porcine	PHEN	16.07	18.52	2.45	1628.43	0.000733529	1.53277	0.000478566	0.00237703	0.00371411	7.76093	0.000478566	0.5	0.000957131	0.00563825	0.000726491
7.22.23	Black	4-8	1426	1393	1393	Porcine	PHEN	15.85	18.18	2.33	3245.69	0.00146202	1.53277	0.000953846	0.00473775	0.00740274	7.76093	0.000953846	0.5	0.00190769	0.013041	0.00168034
7.22.23	Black	4-9	2924	2891	2891	Porcine	PHEN	16.13	20.55	4.42	12778.2	0.00575595	1.53277	0.00375528	0.0186524	0.0291444	7.76093	0.00375528	1	0.00375528	0.0421854	0.00543561
7.22.23	Black	4-10	5023.33	4990.33	4990.33	Porcine	PHEN	16.26	25.98	9.72	48506	0.0218496	1.53277	0.014255	0.0708045	0.110632	7.76093	0.014255	2	0.0071275	0.152817	0.0196906
7.22.23	Black	4-11	7256.67	7223.67	7223.67	Porcine	PHEN	15.86	25.2	9.34	67469	0.0303915	1.53277	0.0198279	0.0984849	0.153883	7.76093	0.0198279	2	0.00991393	0.3067	0.0395185
7.22.23	Black	12-0	29	0	0	Porcine	PHEN	15.5	16.49	0.99	0	0	1.53277	0	0	0	7.76093	0	0	#DIV/0!	0	0
7.22.23	Black	12-1	78.6667	45.6667	45.6667	Porcine	PHEN	15.96	17.77	1.81	82.6567	3.72327e-05	1.53277	2.42912e-05	0.000120654	0.000188522	7.76093	2.42912e-05	0.25	9.71649e-05	0.000188522	2.42912e-05
7.22.23	Black	12-2	51	18	18	Porcine	PHEN	15.85	16.62	0.77	13.86	6.24324e-06	1.53277	4.07319e-06	2.02315e-05	3.16117e-05	7.76093	4.07319e-06	0.25	1.62928e-05	0.000220134	2.83644e-05
7.22.23	Black	12-3	126.667	93.6667	93.6667	Porcine	PHEN	16.26	17.27	1.01	94.6033	4.26141e-05	1.53277	2.78021e-05	0.000138093	0.00021577	7.76093	2.78021e-05	0.25	0.000111208	0.000435904	5.61665e-05
7.22.23	Black	12-4	133	100	100	Porcine	PHEN	16.17	17.43	1.26	126	5.67568e-05	1.53277	3.7029e-05	0.000183923	0.000287379	7.76093	3.7029e-05	0.25	0.000148116	0.000723284	9.31955e-05
7.22.23	Black	12-5	210	177	177	Porcine	PHEN	15.84	18.13	2.29	405.33	0.000182581	1.53277	0.000119119	0.000591662	0.000924472	7.76093	0.000119119	0.5	0.000238238	0.00164776	0.000212314
7.22.23	Black	12-6	719.333	686.333	686.333	Porcine	PHEN	15.87	18.17	2.3	1578.57	0.000711066	1.53277	0.000463911	0.00230424	0.00360038	7.76093	0.000463911	0.5	0.000927821	0.00524813	0.000676225
7.22.23	Black	12-7	3020.67	2987.67	2987.67	Porcine	PHEN	15.93	18.27	2.34	6991.14	0.00314916	1.53277	0.00205456	0.010205	0.0159453	7.76093	0.00205456	0.5	0.00410913	0.0211935	0.00273079
7.22.23	Black	12-8	6723.67	6690.67	6690.67	Porcine	PHEN	16.11	18.28	2.17	14518.7	0.00653998	1.53277	0.00426678	0.0211931	0.0331142	7.76093	0.00426678	0.5	0.00853357	0.0543077	0.00699757
7.22.23	Black	12-9	10743	10710	10710	Porcine	PHEN	15.81	20.31	4.5	48195	0.0217095	1.53277	0.0141636	0.0703505	0.109923	7.76093	0.0141636	1	0.0141636	0.16423	0.0211612
7.22.23	Black	12-10	16160.3	16127.3	16127.3	Porcine	PHEN	16.07	25.78	9.71	156596	0.0705389	1.53277	0.0460207	0.228585	0.357163	7.76093	0.0460207	2	0.0230104	0.521394	0.0671819
7.22.23	Black	12-11	15905.3	15872.3	15872.3	Porcine	PHEN	15.81	25.1	9.29	147454	0.0664207	1.53277	0.0433339	0.215239	0.336311	7.76093	0.0433339	2	0.021667	0.857705	0.110516
7.22.23	Red	3-0	27	0	0	Porcine	PHEN	16.4	17.95	1.55	0	0	1.53277	0	0	0	7.76093	0	0	#DIV/0!	0	0
7.22.23	Red	3-1	99.3333	66.3333	66.3333	Porcine	PHEN	16.07	18.06	1.99	132.003	5.9461e-05	1.53277	3.87933e-05	0.000192686	0.000301072	7.76093	3.87933e-05	0.25	0.000155173	0.000301072	3.87933e-05
7.22.23	Red	3-2	84	51	51	Porcine	PHEN	16.09	17.57	1.48	75.48	3.4e-05	1.53277	2.21821e-05	0.000110179	0.000172154	7.76093	2.21821e-05	0.25	8.87285e-05	0.000473226	6.09754e-05
7.22.23	Red	3-3	130.333	97.3333	97.3333	Porcine	PHEN	15.75	16.68	0.93	90.52	4.07748e-05	1.53277	2.66021e-05	0.000132133	0.000206457	7.76093	2.66021e-05	0.25	0.000106408	0.000679683	8.75775e-05
7.22.23	Red	3-4	173	140	140	Porcine	PHEN	16.2	17.48	1.28	179.2	8.07207e-05	1.53277	5.26635e-05	0.000261579	0.000408717	7.76093	5.26635e-05	0.25	0.000210654	0.0010884	0.000140241
7.22.23	Red	3-5	256	223	223	Porcine	PHEN	15.94	18.31	2.37	528.51	0.000238068	1.53277	0.000155319	0.000771469	0.00120542	7.76093	0.000155319	0.5	0.000310638	0.00229382	0.00029556
7.22.23	Red	3-6	860.333	827.333	827.333	Porcine	PHEN	16.1	18.39	2.29	1894.59	0.00085342	1.53277	0.000556785	0.00276555	0.00432117	7.76093	0.000556785	0.5	0.00111357	0.00661499	0.000852345
7.22.23	Red	3-7	2640.67	2607.67	2607.67	Porcine	PHEN	15.93	18.34	2.41	6284.48	0.00283085	1.53277	0.00184689	0.00917348	0.0143336	7.76093	0.00184689	0.5	0.00369378	0.0209486	0.00269923
7.22.23	Red	3-8	5774	5741	5741	Porcine	PHEN	15.85	18.18	2.33	13376.5	0.00602546	1.53277	0.00393111	0.0195258	0.030509	7.76093	0.00393111	0.5	0.00786221	0.0514576	0.00663034
7.22.23	Red	3-9	8411	8378	8378	Porcine	PHEN	16.22	20.77	4.55	38119.9	0.0171711	1.53277	0.0112027	0.0556438	0.0869435	7.76093	0.0112027	1	0.0112027	0.138401	0.0178331
7.22.23	Red	3-10	13395.7	13362.7	13362.7	Porcine	PHEN	16.01	25.79	9.78	130687	0.058868	1.53277	0.0384064	0.190764	0.298069	7.76093	0.0384064	2	0.0192032	0.43647	0.0562394
7.22.23	Red	3-11	14278.7	14245.7	14245.7	Porcine	PHEN	15.9	25.3	9.4	133909	0.0603195	1.53277	0.0393534	0.195468	0.305419	7.76093	0.0393534	2	0.0196767	0.741889	0.0955928
7.22.23	Red	8-0	41	8	8	Porcine	PHEN	15.89	17	1.11	8.88	4e-06	1.53277	2.60966e-06	1.29622e-05	2.02534e-05	7.76093	2.60966e-06	0	#DIV/0!	2.02534e-05	2.60966e-06
7.22.23	Red	8-1	29	0	0	Porcine	PHEN	15.94	17.9	1.96	0	0	1.53277	0	0	0	7.76093	0	0.25	0	2.02534e-05	2.60966e-06
7.22.23	Red	8-2	38	5	5	Porcine	PHEN	15.97	17.42	1.45	7.25	3.26577e-06	1.53277	2.13064e-06	1.05829e-05	1.65357e-05	7.76093	2.13064e-06	0.25	8.52255e-06	3.67891e-05	4.7403e-06
7.22.23	Red	8-3	49.6667	16.6667	16.6667	Porcine	PHEN	15.99	17.01	1.02	17	7.65766e-06	1.53277	4.99598e-06	2.4815e-05	3.87734e-05	7.76093	4.99598e-06	0.25	1.99839e-05	7.55625e-05	9.73628e-06
7.22.23	Red	8-4	60.3333	27.3333	27.3333	Porcine	PHEN	16.14	17.38	1.24	33.8933	1.52673e-05	1.53277	9.96061e-06	4.94743e-05	7.73036e-05	7.76093	9.96061e-06	0.25	3.98424e-05	0.000152866	1.96969e-05
7.22.23	Red	8-5	126	93	93	Porcine	PHEN	15.98	18.37	2.39	222.27	0.000100122	1.53277	6.53209e-05	0.000324449	0.000506951	7.76093	6.53209e-05	0.5	0.000130642	0.000659817	8.50178e-05
7.22.23	Red	8-6	410	377	377	Porcine	PHEN	15.95	18.22	2.27	855.79	0.000385491	1.53277	0.0002515	0.0012492	0.00195188	7.76093	0.0002515	0.5	0.000503001	0.00261169	0.000336518
7.22.23	Red	8-7	1024.33	991.333	991.333	Porcine	PHEN	15.95	18.38	2.43	2408.94	0.00108511	1.53277	0.000707942	0.00351634	0.00549428	7.76093	0.000707942	0.5	0.00141588	0.00810598	0.00104446
7.22.23	Red	8-8	2119.67	2086.67	2086.67	Porcine	PHEN	15.88	18.24	2.36	4924.53	0.00221826	1.53277	0.00144723	0.00718837	0.0112318	7.76093	0.00144723	0.5	0.00289445	0.0193378	0.00249169
7.22.23	Red	8-9	3918.67	3885.67	3885.67	Porcine	PHEN	15.81	20.45	4.64	18029.5	0.00812139	1.53277	0.00529852	0.0263177	0.0411215	7.76093	0.00529852	1	0.00529852	0.0604593	0.00779021
7.22.23	Red	8-10	7067.33	7034.33	7034.33	Porcine	PHEN	15.84	25.74	9.9	69639.9	0.0313693	1.53277	0.0204658	0.101654	0.158834	7.76093	0.0204658	2	0.0102329	0.219293	0.0282561
7.22.23	Red	8-11	8456.33	8423.33	8423.33	Porcine	0	16.08	25.56	9.48	79853.2	0.0359699	1.53277	0.0234673	0.116562	0.182128	7.76093	0.0234673	2	0.0117337	0.401422	0.0517234
3.23.22	Black	2-0	37	0	0	Porcine	BAP	16.02	17.11	1.09	0	0	2.42662	0	0	0	35.9631	0	0	#DIV/0!	0	0
3.23.22	Black	2-1	50.3333	9.33333	9.33333	Porcine	BAP	16.06	17.29	1.23	11.48	5.17117e-06	2.42662	2.13102e-06	4.90484e-05	7.66381e-05	35.9631	2.13102e-06	0.25	8.52407e-06	7.66381e-05	2.13102e-06
3.23.22	Black	2-2	59	18	18	Porcine	BAP	16.06	17.3	1.24	22.32	1.00541e-05	2.42662	4.14323e-06	9.53623e-05	0.000149004	35.9631	4.14323e-06	0.25	1.65729e-05	0.000225642	6.27425e-06
3.23.22	Black	2-3	51	10	10	Porcine	BAP	16	17.06	1.06	10.6	4.77477e-06	2.42662	1.96766e-06	4.52886e-05	7.07634e-05	35.9631	1.96766e-06	0.25	7.87065e-06	0.000296405	8.24191e-06
3.23.22	Black	2-4	72	31	31	Porcine	BAP	16.05	17.24	1.19	36.89	1.66171e-05	2.42662	6.84784e-06	0.000157613	0.00024627	35.9631	6.84784e-06	0.25	2.73914e-05	0.000542675	1.50898e-05
3.23.22	Black	2-5	48	7	7	Porcine	BAP	16.26	18.49	2.23	15.61	7.03153e-06	2.42662	2.89766e-06	6.66938e-05	0.000104209	35.9631	2.89766e-06	0.5	5.79533e-06	0.000646884	1.79874e-05
3.23.22	Black	2-6	49.3333	8.33333	8.33333	Porcine	BAP	16.1	18.32	2.22	18.5	8.33333e-06	2.42662	3.43413e-06	7.90414e-05	0.000123502	35.9631	3.43413e-06	0.5	6.86826e-06	0.000770386	2.14215e-05
3.23.22	Black	2-7	37	0	0	Porcine	BAP	16.06	18.3	2.24	0	0	2.42662	0	0	0	35.9631	0	0.5	0	0.000770386	2.14215e-05
3.23.22	Black	2-8	48.3333	7.33333	7.33333	Porcine	BAP	15.96	18.62	2.66	19.5067	8.78679e-06	2.42662	3.621e-06	8.33423e-05	0.000130222	35.9631	3.621e-06	0.5	7.24199e-06	0.000900609	2.50425e-05
3.23.22	Black	2-9	49	8	8	Porcine	BAP	16.02	20.44	4.42	35.36	1.59279e-05	2.42662	6.56383e-06	0.000151076	0.000236056	35.9631	6.56383e-06	1	6.56383e-06	0.00113666	3.16064e-05
3.23.22	Black	2-10	54.3333	13.3333	13.3333	Porcine	BAP	16.11	25.28	9.17	122.267	5.50751e-05	2.42662	2.26962e-05	0.000522385	0.000816227	35.9631	2.26962e-05	2	1.13481e-05	0.00195289	5.43026e-05
3.23.22	Black	2-11	57	16	16	Porcine	BAP	15.82	25.85	10.03	160.48	7.22883e-05	2.42662	2.97897e-05	0.000685652	0.00107133	35.9631	2.97897e-05	2	1.48948e-05	0.00302422	8.40922e-05
3.23.22	Black	5-0	34	0	0	Porcine	BAP	16.37	17.39	1.02	0	0	2.42662	0	0	0	35.9631	0	0	#DIV/0!	0	0
3.23.22	Black	5-1	845.667	804.667	804.667	Porcine	BAP	15.65	17.08	1.43	1150.67	0.000518321	2.42662	0.000213598	0.00491626	0.00768165	35.9631	0.000213598	0.25	0.000854392	0.00768165	0.000213598
3.23.22	Black	5-2	3237.33	3196.33	3196.33	Porcine	BAP	16.1	17.48	1.38	4410.94	0.00198691	2.42662	0.000818797	0.0188458	0.0294465	35.9631	0.000818797	0.25	0.00327519	0.0371282	0.00103239
3.23.22	Black	5-3	1580	1539	1539	Porcine	BAP	16.01	17.1	1.09	1677.51	0.000755635	2.42662	0.000311394	0.00716717	0.0111987	35.9631	0.000311394	0.25	0.00124558	0.0483269	0.00134379
3.23.22	Black	5-4	351.667	310.667	310.667	Porcine	BAP	16.16	17.38	1.22	379.013	0.000170727	2.42662	7.03557e-05	0.00161934	0.00253021	35.9631	7.03557e-05	0.25	0.000281423	0.0508571	0.00141414
3.23.22	Black	5-5	121.667	80.6667	80.6667	Porcine	BAP	16.28	18.61	2.33	187.953	8.46637e-05	2.42662	3.48895e-05	0.000803032	0.00125474	35.9631	3.48895e-05	0.5	6.9779e-05	0.0521118	0.00144903
3.23.22	Black	5-6	108	67	67	Porcine	BAP	15.84	18.14	2.3	154.1	6.94144e-05	2.42662	2.86054e-05	0.000658393	0.00102874	35.9631	2.86054e-05	0.5	5.72107e-05	0.0531406	0.00147764
3.23.22	Black	5-7	73	32	32	Porcine	BAP	16.02	18.36	2.34	74.88	3.37297e-05	2.42662	1.38999e-05	0.000319925	0.000499883	35.9631	1.38999e-05	0.5	2.77997e-05	0.0536404	0.00149154
3.23.22	Black	5-8	79	38	38	Porcine	BAP	15.6	18.35	2.75	104.5	4.70721e-05	2.42662	1.93982e-05	0.000446477	0.00069762	35.9631	1.93982e-05	0.5	3.87964e-05	0.0543381	0.00151094
3.23.22	Black	5-9	60.3333	19.3333	19.3333	Porcine	BAP	15.72	20.31	4.59	88.74	3.9973e-05	2.42662	1.64727e-05	0.000379142	0.00059241	35.9631	1.64727e-05	1	1.64727e-05	0.0549305	0.00152741
3.23.22	Black	5-10	63.3333	22.3333	22.3333	Porcine	BAP	15.8	25.32	9.52	212.613	9.57718e-05	2.42662	3.94671e-05	0.000908392	0.00141936	35.9631	3.94671e-05	2	1.97336e-05	0.0563498	0.00156688
3.23.22	Black	5-11	59	18	18	Porcine	BAP	15.91	25.24	9.33	167.94	7.56486e-05	2.42662	3.11745e-05	0.000717525	0.00112113	35.9631	3.11745e-05	2	1.55872e-05	0.057471	0.00159805
3.23.22	Black	13-0	28	0	0	Porcine	BAP	16.71	17.6	0.89	0	0	2.42662	0	0	0	35.9631	0	0	#DIV/0!	0	0
3.23.22	Black	13-1	31	0	0	Porcine	BAP	15.95	17.29	1.34	0	0	2.42662	0	0	0	35.9631	0	0.25	0	0	0
3.23.22	Black	13-2	42	1	1	Porcine	BAP	15.73	16.99	1.26	1.26	5.67568e-07	2.42662	2.33892e-07	5.38336e-06	8.4115e-06	35.9631	2.33892e-07	0.25	9.35568e-07	8.4115e-06	2.33892e-07
3.23.22	Black	13-3	46	5	5	Porcine	BAP	15.84	16.88	1.04	5.2	2.34234e-06	2.42662	9.65269e-07	2.2217e-05	3.47141e-05	35.9631	9.65269e-07	0.25	3.86108e-06	4.31256e-05	1.19916e-06
3.23.22	Black	13-4	45	4	4	Porcine	BAP	16.23	17.44	1.21	4.84	2.18018e-06	2.42662	8.98443e-07	2.06789e-05	3.23108e-05	35.9631	8.98443e-07	0.25	3.59377e-06	7.54364e-05	2.0976e-06
3.23.22	Black	13-5	52	11	11	Porcine	BAP	15.9	18.13	2.23	24.53	1.10495e-05	2.42662	4.55347e-06	0.000104805	0.000163757	35.9631	4.55347e-06	0.5	9.10694e-06	0.000239194	6.65107e-06
3.23.22	Black	13-6	61.6667	20.6667	20.6667	Porcine	BAP	15.7	18	2.3	47.5333	2.14114e-05	2.42662	8.82355e-06	0.000203086	0.000317323	35.9631	8.82355e-06	0.5	1.76471e-05	0.000556516	1.54746e-05
3.23.22	Black	13-7	50	9	9	Porcine	BAP	16.03	18.29	2.26	20.34	9.16216e-06	2.42662	3.77569e-06	8.69028e-05	0.000135786	35.9631	3.77569e-06	0.5	7.55137e-06	0.000692302	1.92503e-05
3.23.22	Black	13-8	58	17	17	Porcine	BAP	16.11	18.48	2.37	40.29	1.81486e-05	2.42662	7.47898e-06	0.000172139	0.000268968	35.9631	7.47898e-06	0.5	1.4958e-05	0.000961269	2.67293e-05
3.23.22	Black	13-9	53.3333	12.3333	12.3333	Porcine	BAP	15.88	20.36	4.48	55.2533	2.48889e-05	2.42662	1.02566e-05	0.00023607	0.00036886	35.9631	1.02566e-05	1	1.02566e-05	0.00133013	3.69859e-05
3.23.22	Black	13-10	47.3333	6.33333	6.33333	Porcine	BAP	15.64	24.95	9.31	58.9633	2.65601e-05	2.42662	1.09453e-05	0.000251921	0.000393627	35.9631	1.09453e-05	2	5.47264e-06	0.00172376	4.79312e-05
3.23.22	Black	13-11	49	8	8	Porcine	BAP	15.85	25.02	9.17	73.36	3.3045e-05	2.42662	1.36177e-05	0.000313431	0.000489736	35.9631	1.36177e-05	2	6.80886e-06	0.00221349	6.15489e-05
3.23.22	Red	8-0	30.3333	0	0	Porcine	BAP	16.13	17.25	1.12	0	0	2.42662	0	0	0	35.9631	0	0	#DIV/0!	0	0
3.23.22	Red	8-1	149	108	108	Porcine	BAP	16.17	17.37	1.2	129.6	5.83784e-05	2.42662	2.40575e-05	0.000553717	0.000865182	35.9631	2.40575e-05	0.25	9.62299e-05	0.000865182	2.40575e-05
3.23.22	Red	8-2	85.6667	44.6667	44.6667	Porcine	BAP	16.2	17.36	1.16	51.8133	2.33393e-05	2.42662	9.61804e-06	0.000221373	0.000345895	35.9631	9.61804e-06	0.25	3.84722e-05	0.00121108	3.36755e-05
3.23.22	Red	8-3	65	24	24	Porcine	BAP	16.25	17.31	1.06	25.44	1.14595e-05	2.42662	4.72239e-06	0.000108693	0.000169832	35.9631	4.72239e-06	0.25	1.88896e-05	0.00138091	3.83979e-05
3.23.22	Red	8-4	116.333	75.3333	75.3333	Porcine	BAP	16.15	17.34	1.19	89.6467	4.03814e-05	2.42662	1.6641e-05	0.000383016	0.000598462	35.9631	1.6641e-05	0.25	6.6564e-05	0.00197937	5.50389e-05
3.23.22	Red	8-5	164.333	123.333	123.333	Porcine	BAP	16.29	18.52	2.23	275.033	0.000123889	2.42662	5.10541e-05	0.00117508	0.00183606	35.9631	5.10541e-05	0.5	0.000102108	0.00381544	0.000106093
3.23.22	Red	8-6	238	197	197	Porcine	BAP	16.21	18.56	2.35	462.95	0.000208536	2.42662	8.59368e-05	0.00197796	0.00309056	35.9631	8.59368e-05	0.5	0.000171874	0.00690599	0.00019203
3.23.22	Red	8-7	213.667	172.667	172.667	Porcine	BAP	16.25	18.52	2.27	391.953	0.000176556	2.42662	7.27578e-05	0.00167462	0.0026166	35.9631	7.27578e-05	0.5	0.000145516	0.00952259	0.000264787
3.23.22	Red	8-8	201	160	160	Porcine	BAP	16.22	18.59	2.37	379.2	0.000170811	2.42662	7.03904e-05	0.00162013	0.00253146	35.9631	7.03904e-05	0.5	0.000140781	0.0120541	0.000335178
3.23.22	Red	8-9	168.333	127.333	127.333	Porcine	BAP	16.32	20.9	4.58	583.187	0.000262697	2.42662	0.000108256	0.00249167	0.00389323	35.9631	0.000108256	1	0.000108256	0.0159473	0.000443434
3.23.22	Red	8-10	152.667	111.667	111.667	Porcine	BAP	15.82	25.04	9.22	1029.57	0.000463769	2.42662	0.000191117	0.00439883	0.00687317	35.9631	0.000191117	2	9.55585e-05	0.0228205	0.000634551
3.23.22	Red	8-11	166	125	125	Porcine	BAP	15.95	24.98	9.03	1128.75	0.000508446	2.42662	0.000209528	0.00482259	0.0075353	35.9631	0.000209528	2	0.000104764	0.0303558	0.000844079
3.23.22	Red	14-0	33	0	0	Porcine	BAP	15.92	17.22	1.3	0	0	2.42662	0	0	0	35.9631	0	0	#DIV/0!	0	0
3.23.22	Red	14-1	45.6667	4.66667	4.66667	Porcine	BAP	15.8	17.15	1.35	6.3	2.83784e-06	2.42662	1.16946e-06	2.69168e-05	4.20575e-05	35.9631	1.16946e-06	0.25	4.67784e-06	4.20575e-05	1.16946e-06
3.23.22	Red	14-2	41	0	0	Porcine	BAP	15.94	17.11	1.17	0	0	2.42662	0	0	0	35.9631	0	0.25	0	4.20575e-05	1.16946e-06
3.23.22	Red	14-3	45	4	4	Porcine	BAP	15.96	17.02	1.06	4.24	1.90991e-06	2.42662	7.87065e-07	1.81154e-05	2.83053e-05	35.9631	7.87065e-07	0.25	3.14826e-06	7.03628e-05	1.95653e-06
3.23.22	Red	14-4	61.6667	20.6667	20.6667	Porcine	BAP	15.97	17.16	1.19	24.5933	1.10781e-05	2.42662	4.56523e-06	0.000105075	0.00016418	35.9631	4.56523e-06	0.25	1.82609e-05	0.000234543	6.52175e-06
3.23.22	Red	14-5	66.6667	25.6667	25.6667	Porcine	BAP	16.05	18.28	2.23	57.2367	2.57823e-05	2.42662	1.06248e-05	0.000244544	0.0003821	35.9631	1.06248e-05	0.5	2.12495e-05	0.000616643	1.71465e-05
3.23.22	Red	14-6	64	23	23	Porcine	BAP	15.75	18.08	2.33	53.59	2.41396e-05	2.42662	9.94784e-06	0.000228964	0.000357756	35.9631	9.94784e-06	0.5	1.98957e-05	0.000974398	2.70944e-05
3.23.22	Red	14-7	85	44	44	Porcine	BAP	16.16	18.41	2.25	99	4.45946e-05	2.42662	1.83772e-05	0.000422978	0.000660903	35.9631	1.83772e-05	0.5	3.67545e-05	0.0016353	4.54716e-05
3.23.22	Red	14-8	73.3333	32.3333	32.3333	Porcine	BAP	16	18.33	2.33	75.3367	3.39354e-05	2.42662	1.39846e-05	0.000321876	0.000502932	35.9631	1.39846e-05	0.5	2.79693e-05	0.00213823	5.94562e-05
3.23.22	Red	14-9	81	40	40	Porcine	BAP	15.93	20.48	4.55	182	8.1982e-05	2.42662	3.37844e-05	0.000777596	0.00121499	35.9631	3.37844e-05	1	3.37844e-05	0.00335323	9.32406e-05
3.23.22	Red	14-10	64.6667	23.6667	23.6667	Porcine	BAP	15.95	25.13	9.18	217.26	9.78649e-05	2.42662	4.03297e-05	0.000928245	0.00145038	35.9631	4.03297e-05	2	2.01648e-05	0.00480361	0.00013357
3.23.22	Red	14-11	73	32	32	Porcine	BAP	15.91	24.82	8.91	285.12	0.000128432	2.42662	5.29264e-05	0.00121818	0.0019034	35.9631	5.29264e-05	2	2.64632e-05	0.00670701	0.000186497
3.23.22	Red	4-0	44	3	3	Porcine	OPP	16.1	17.19	1.09	3.27	1.47297e-06	1.10816	1.32921e-06	1.67143e-06	2.61161e-06	1.96478	1.32921e-06	0	#DIV/0!	2.61161e-06	1.32921e-06
3.23.22	Red	4-1	458.333	417.333	417.333	Porcine	OPP	16.5	17.89	1.39	580.093	0.000261303	1.10816	0.0002358	0.00029651	0.000463296	1.96478	0.0002358	0.25	0.000943201	0.000465908	0.000237129
3.23.22	Red	4-2	227.333	186.333	186.333	Porcine	OPP	16.5	17.63	1.13	210.557	9.48453e-05	1.10816	8.55885e-05	0.000107624	0.000168163	1.96478	8.55885e-05	0.25	0.000342354	0.000634071	0.000322718
3.23.22	Red	4-3	277.667	236.667	236.667	Porcine	OPP	16.37	17.49	1.12	265.067	0.000119399	1.10816	0.000107746	0.000135486	0.000211698	1.96478	0.000107746	0.25	0.000430984	0.000845768	0.000430464
3.23.22	Red	4-4	624.667	583.667	583.667	Porcine	OPP	16.27	17.5	1.23	717.91	0.000323383	1.10816	0.000291821	0.000366953	0.000573365	1.96478	0.000291821	0.25	0.00116728	0.00141913	0.000722285
3.23.22	Red	4-5	2226.67	2185.67	2185.67	Porcine	OPP	16.38	18.69	2.31	5048.89	0.00227427	1.10816	0.00205231	0.0025807	0.00403234	1.96478	0.00205231	0.5	0.00410461	0.00545147	0.00277459
3.23.22	Red	4-6	4627.33	4586.33	4586.33	Porcine	OPP	16.28	18.68	2.4	11007.2	0.0049582	1.10816	0.00447428	0.00562623	0.00879099	1.96478	0.00447428	0.5	0.00894856	0.0142425	0.00724887
3.23.22	Red	4-7	7554.67	7513.67	7513.67	Porcine	OPP	16.24	18.58	2.34	17582	0.00791981	1.10816	0.00714684	0.00898687	0.014042	1.96478	0.00714684	0.5	0.0142937	0.0282844	0.0143957
3.23.22	Red	4-8	10659	10618	10618	Porcine	OPP	16.34	18.79	2.45	26014.1	0.0117181	1.10816	0.0105744	0.0132969	0.0207764	1.96478	0.0105744	0.5	0.0211488	0.0490608	0.0249701
3.23.22	Red	4-9	13253.7	13212.7	13212.7	Porcine	OPP	16.17	20.88	4.71	62231.7	0.0280323	1.10816	0.0252963	0.0318092	0.0497018	1.96478	0.0252963	1	0.0252963	0.0987626	0.0502664
3.23.22	Red	4-10	14618.7	14577.7	14577.7	Porcine	OPP	16.26	25.86	9.6	139946	0.0630386	1.10816	0.056886	0.071532	0.111769	1.96478	0.056886	2	0.028443	0.210531	0.107152
3.23.22	Red	4-11	20980.7	20939.7	20939.7	Porcine	OPP	16.28	25.56	9.28	194320	0.0875316	1.10816	0.0789885	0.099325	0.155195	1.96478	0.0789885	2	0.0394943	0.365727	0.186141
3.23.22	Red	9-0	47	6	6	Porcine	OPP	15.98	17.28	1.3	7.8	3.51351e-06	1.10816	3.1706e-06	3.9869e-06	6.22953e-06	1.96478	3.1706e-06	0	#DIV/0!	6.22953e-06	3.1706e-06
3.23.22	Red	9-1	51.3333	10.3333	10.3333	Porcine	OPP	15.95	17.27	1.32	13.64	6.14414e-06	1.10816	5.54448e-06	6.97197e-06	1.08937e-05	1.96478	5.54448e-06	0.25	2.21779e-05	1.71232e-05	8.71508e-06
3.23.22	Red	9-2	142.333	101.333	101.333	Porcine	OPP	16.03	17.2	1.17	118.56	5.34054e-05	1.10816	4.81931e-05	6.06009e-05	9.46889e-05	1.96478	4.81931e-05	0.25	0.000192772	0.000111812	5.69081e-05
3.23.22	Red	9-3	704.333	663.333	663.333	Porcine	OPP	15.79	16.85	1.06	703.133	0.000316727	1.10816	0.000285814	0.0003594	0.000561563	1.96478	0.000285814	0.25	0.00114326	0.000673375	0.000342722
3.23.22	Red	9-4	1908.67	1867.67	1867.67	Porcine	OPP	15.68	16.85	1.17	2185.17	0.000984311	1.10816	0.000888243	0.00111693	0.0017452	1.96478	0.000888243	0.25	0.00355297	0.00241858	0.00123097
3.23.22	Red	9-5	5414.33	5373.33	5373.33	Porcine	OPP	16.23	18.44	2.21	11875.1	0.00534913	1.10816	0.00482706	0.00606984	0.00948412	1.96478	0.00482706	0.5	0.00965411	0.0119027	0.00605802
3.23.22	Red	9-6	10517.7	10476.7	10476.7	Porcine	OPP	16.03	18.37	2.34	24515.4	0.011043	1.10816	0.00996518	0.0125308	0.0195794	1.96478	0.00996518	0.5	0.0199304	0.0314821	0.0160232
3.23.22	Red	9-7	14126.7	14085.7	14085.7	Porcine	OPP	16.1	18.35	2.25	31692.8	0.014276	1.10816	0.0128827	0.0161995	0.0253117	1.96478	0.0128827	0.5	0.0257654	0.0567938	0.0289059
3.23.22	Red	9-8	17196	17155	17155	Porcine	OPP	16.35	18.7	2.35	40314.2	0.0181596	1.10816	0.0163872	0.0206063	0.0321973	1.96478	0.0163872	0.5	0.0327744	0.0889911	0.0452931
3.23.22	Red	9-9	19571.3	19530.3	19530.3	Porcine	OPP	15.59	20.13	4.54	88667.7	0.0399404	1.10816	0.0360422	0.0453217	0.0708152	1.96478	0.0360422	1	0.0360422	0.159806	0.0813353
3.23.22	Red	9-10	22015	21974	21974	Porcine	OPP	15.86	25.07	9.21	202381	0.0911624	1.10816	0.082265	0.103445	0.161633	1.96478	0.082265	2	0.0411325	0.321439	0.1636
3.23.22	Red	9-11	21299	21258	21258	Porcine	OPP	16	24.94	8.94	190047	0.0856065	1.10816	0.0772514	0.0971406	0.151782	1.96478	0.0772514	2	0.0386257	0.473221	0.240852
7.22.23	Black	2-0	55.3333	22.3333	22.3333	Porcine	OPP	16.35	17.38	1.03	23.0033	1.03619e-05	0.99163	1.04493e-05	1.1758e-05	1.83718e-05	1.75818	1.04493e-05	0	#DIV/0!	1.83718e-05	1.04493e-05
7.22.23	Black	2-1	539	506	506	Porcine	OPP	16.09	17.67	1.58	799.48	0.000360126	0.99163	0.000363166	0.000408647	0.000638511	1.75818	0.000363166	0.25	0.00145266	0.000656883	0.000373615
7.22.23	Black	2-2	1904.33	1871.33	1871.33	Porcine	OPP	15.89	16.82	0.93	1740.34	0.000783937	0.99163	0.000790554	0.000889559	0.00138994	1.75818	0.000790554	0.25	0.00316222	0.00204682	0.00116417
7.22.23	Black	2-3	6520.67	6487.67	6487.67	Porcine	OPP	16.13	17.17	1.04	6747.17	0.00303927	0.99163	0.00306492	0.00344876	0.00538868	1.75818	0.00306492	0.25	0.0122597	0.0074355	0.00422909
7.22.23	Black	2-4	10233	10200	10200	Porcine	OPP	15.93	17.11	1.18	12036	0.00542162	0.99163	0.00546738	0.00615209	0.00961265	1.75818	0.00546738	0.25	0.0218695	0.0170482	0.00969647
7.22.23	Black	2-5	18204	18171	18171	Porcine	OPP	16.08	18.4	2.32	42156.7	0.0189895	0.99163	0.0191498	0.021548	0.0336688	1.75818	0.0191498	0.5	0.0382996	0.050717	0.0288463
7.22.23	Black	2-6	19630	19597	19597	Porcine	OPP	15.76	17.97	2.21	43309.4	0.0195087	0.99163	0.0196734	0.0221372	0.0345894	1.75818	0.0196734	0.5	0.0393468	0.0853063	0.0485197
7.22.23	Black	2-7	24158.3	24125.3	24125.3	Porcine	OPP	15.74	18.11	2.37	57177	0.0257554	0.99163	0.0259728	0.0292255	0.0456649	1.75818	0.0259728	0.5	0.0519456	0.130971	0.0744925
7.22.23	Black	2-8	26960.3	26927.3	26927.3	Porcine	OPP	15.9	18.28	2.38	64087.1	0.028868	0.99163	0.0291117	0.0327575	0.0511836	1.75818	0.0291117	0.5	0.0582234	0.182155	0.103604
7.22.23	Black	2-9	29930.7	29897.7	29897.7	Porcine	OPP	15.84	20.18	4.34	129756	0.0584486	0.99163	0.0589419	0.0663236	0.103631	1.75818	0.0589419	1	0.0589419	0.285785	0.162546
7.22.23	Black	2-10	32214.7	32181.7	32181.7	Porcine	OPP	15.91	25.4	9.49	305404	0.137569	0.99163	0.138731	0.156105	0.243913	1.75818	0.138731	2	0.0693653	0.529699	0.301277
7.22.23	Black	2-11	26945.3	26912.3	26912.3	Porcine	OPP	16	25.13	9.13	245710	0.11068	0.99163	0.111614	0.125592	0.196238	1.75818	0.111614	2	0.0558071	0.725937	0.412891
7.22.23	Black	9-0	40.6667	7.66667	7.66667	Porcine	OPP	15.91	17.35	1.44	11.04	4.97297e-06	0.99163	5.01495e-06	5.643e-06	8.81718e-06	1.75818	5.01495e-06	0	#DIV/0!	8.81718e-06	5.01495e-06
7.22.23	Black	9-1	36	3	3	Porcine	OPP	15.92	17.62	1.7	5.1	2.2973e-06	0.99163	2.31669e-06	2.60682e-06	4.07316e-06	1.75818	2.31669e-06	0.25	9.26675e-06	1.28903e-05	7.33164e-06
7.22.23	Black	9-2	46	13	13	Porcine	OPP	16.24	17.04	0.8	10.4	4.68468e-06	0.99163	4.72423e-06	5.31587e-06	8.30604e-06	1.75818	4.72423e-06	0.25	1.88969e-05	2.11964e-05	1.20559e-05
7.22.23	Black	9-3	162	129	129	Porcine	OPP	15.77	16.76	0.99	127.71	5.7527e-05	0.99163	5.80126e-05	6.52778e-05	0.000101997	1.75818	5.80126e-05	0.25	0.00023205	0.000123193	7.00685e-05
7.22.23	Black	9-4	717.667	684.667	684.667	Porcine	OPP	16.01	17.31	1.3	890.067	0.000400931	0.99163	0.000404315	0.00045495	0.000710859	1.75818	0.000404315	0.25	0.00161726	0.000834052	0.000474384
7.22.23	Black	9-5	2340.33	2307.33	2307.33	Porcine	OPP	15.96	18.23	2.27	5237.65	0.0023593	0.99163	0.00237921	0.00267718	0.00418309	1.75818	0.00237921	0.5	0.00475843	0.00501714	0.0028536
7.22.23	Black	9-6	5474.67	5441.67	5441.67	Porcine	OPP	16.13	18.41	2.28	12407	0.00558874	0.99163	0.00563591	0.00634173	0.00990895	1.75818	0.00563591	0.5	0.0112718	0.0149261	0.00848951
7.22.23	Black	9-7	11514	11481	11481	Porcine	OPP	15.92	18.26	2.34	26865.5	0.0121016	0.99163	0.0122037	0.0137321	0.0214564	1.75818	0.0122037	0.5	0.0244075	0.0363825	0.0206933
7.22.23	Black	9-8	16719	16686	16686	Porcine	OPP	16.01	18.36	2.35	39212.1	0.0176631	0.99163	0.0178122	0.0200429	0.0313171	1.75818	0.0178122	0.5	0.0356244	0.0676995	0.0385054
7.22.23	Black	9-9	20425.3	20392.3	20392.3	Porcine	OPP	15.91	20.33	4.42	90134.1	0.040601	0.99163	0.0409437	0.0460713	0.0719863	1.75818	0.0409437	1	0.0409437	0.139686	0.0794491
7.22.23	Black	9-10	24231	24198	24198	Porcine	OPP	15.82	25.42	9.6	232301	0.10464	0.99163	0.105523	0.118738	0.185529	1.75818	0.105523	2	0.0527616	0.325215	0.184972
7.22.23	Black	9-11	23861	23828	23828	Porcine	OPP	15.9	25.1	9.2	219218	0.0987467	0.99163	0.0995802	0.112051	0.17508	1.75818	0.0995802	2	0.0497901	0.500295	0.284553
7.22.23	Red	7-0	29	0	0	Porcine	OPP	15.86	17.22	1.36	0	0	0.99163	0	0	0	1.75818	0	0	#DIV/0!	0	0
7.22.23	Red	7-1	133.333	100.333	100.333	Porcine	OPP	15.93	17.96	2.03	203.677	9.17462e-05	0.99163	9.25207e-05	0.000104108	0.000162668	1.75818	9.25207e-05	0.25	0.000370083	0.000162668	9.25207e-05
7.22.23	Red	7-2	320.667	287.667	287.667	Porcine	OPP	16	17.48	1.48	425.747	0.000191778	0.99163	0.000193397	0.000217617	0.000340026	1.75818	0.000193397	0.25	0.000773586	0.000502694	0.000285917
7.22.23	Red	7-3	1613.67	1580.67	1580.67	Porcine	OPP	15.82	16.77	0.95	1501.63	0.000676411	0.99163	0.000682121	0.000767547	0.00119929	1.75818	0.000682121	0.25	0.00272848	0.00170199	0.000968038
7.22.23	Red	7-4	3582	3549	3549	Porcine	OPP	16.1	17.41	1.31	4649.19	0.00209423	0.99163	0.00211191	0.00237639	0.00371311	1.75818	0.00211191	0.25	0.00844763	0.0054151	0.00307994
7.22.23	Red	7-5	7725.33	7692.33	7692.33	Porcine	OPP	16.05	18.43	2.38	18307.8	0.00824674	0.99163	0.00831634	0.00935785	0.0146216	1.75818	0.00831634	0.5	0.0166327	0.0200367	0.0113963
7.22.23	Red	7-6	15854	15821	15821	Porcine	OPP	15.87	18.21	2.34	37021.1	0.0166762	0.99163	0.0168169	0.018923	0.0295672	1.75818	0.0168169	0.5	0.0336339	0.049604	0.0282132
7.22.23	Red	7-7	22804.7	22771.7	22771.7	Porcine	OPP	15.88	18.32	2.44	55562.9	0.0250283	0.99163	0.0252396	0.0284005	0.0443757	1.75818	0.0252396	0.5	0.0504792	0.0939797	0.0534528
7.22.23	Red	7-8	25803	25770	25770	Porcine	OPP	16.1	18.47	2.37	61074.9	0.0275112	0.99163	0.0277434	0.0312179	0.048778	1.75818	0.0277434	0.5	0.0554869	0.142758	0.0811962
7.22.23	Red	7-9	29197.3	29164.3	29164.3	Porcine	OPP	16.23	20.88	4.65	135614	0.0610875	0.99163	0.0616031	0.069318	0.108309	1.75818	0.0616031	1	0.0616031	0.251067	0.142799
7.22.23	Red	7-10	29248.3	29215.3	29215.3	Porcine	OPP	16.21	26.16	9.95	290693	0.130943	0.99163	0.132048	0.148585	0.232164	1.75818	0.132048	2	0.0660239	0.483231	0.274847
7.22.23	Red	7-11	24217.7	24184.7	24184.7	Porcine	OPP	15.92	25.5	9.58	231689	0.104364	0.99163	0.105245	0.118426	0.18504	1.75818	0.105245	2	0.0526227	0.668271	0.380093

## Sheet: Swabs & Tape
Date	Chemical	Black/Red	Sample	DPM	NET DPM	NET DPM/mL	Sample Weight (mL)	Total DPM in Sample	Total uCi in Sample	Dose uCi	% Dose uCi
3.23.22	NAP	Black 6	Swab 1	51692.7	51648.7	51648.7	10	516487	0.232652	0.446847	0.520652
3.23.22	NAP	Black 6	Swab 2	7756.67	7712.67	7712.67	10	77126.7	0.0347417	0.446847	0.0777487
3.23.22	NAP	Black 6	Tape 1	134.333	90.3333	90.3333	10	903.333	0.000406907	0.446847	0.000910618
3.23.22	NAP	Black 6	Tape 2	55.6667	11.6667	11.6667	10	116.667	5.25526e-05	0.446847	0.000117608
3.23.22	NAP	Black 6	Skin 1	1932	1888	1888	2	3776	0.0017009	0.446847	0.00380645
3.23.22	NAP	Black 6	Skin 2	2393.67	2349.67	2349.67	2	4699.33	0.00211682	0.446847	0.00473723
3.23.22	NAP	Red 1	Swab 1	28360.7	28316.7	28316.7	10	283167	0.127553	0.446847	0.28545
3.23.22	NAP	Red 1	Swab 2	26383	26339	26339	10	263390	0.118644	0.446847	0.265514
3.23.22	NAP	Red 1	Tape 1	193.333	149.333	149.333	10	1493.33	0.000672673	0.446847	0.00150538
3.23.22	NAP	Red 1	Tape 2	101.333	57.3333	57.3333	10	573.333	0.000258258	0.446847	0.000577957
3.23.22	NAP	Red 1	Skin 1	1849	1805	1805	2	3610	0.00162613	0.446847	0.00363911
3.23.22	NAP	Red 1	Skin 2	800	756	756	2	1512	0.000681081	0.446847	0.00152419
3.23.22	NAP	Red 3	Swab 1	54426	54382	54382	10	543820	0.244964	0.446847	0.548206
3.23.22	NAP	Red 3	Swab 2	5383	5339	5339	10	53390	0.0240495	0.446847	0.0538206
3.23.22	NAP	Red 3	Tape 1	121.667	77.6667	77.6667	10	776.667	0.00034985	0.446847	0.00078293
3.23.22	NAP	Red 3	Tape 2	85	41	41	10	410	0.000184685	0.446847	0.000413306
3.23.22	NAP	Red 3	Skin 1	1240	1196	1196	2	2392	0.00107748	0.446847	0.00241129
3.23.22	NAP	Red 3	Skin 2	2352	2308	2308	2	4616	0.00207928	0.446847	0.00465323
3.23.22	NAP	Red 13	Swab 1	34340	34296	34296	10	342960	0.154486	0.446847	0.345726
3.23.22	NAP	Red 13	Swab 2	31203	31159	31159	10	311590	0.140356	0.446847	0.314103
3.23.22	NAP	Red 13	Tape 1	115	71	71	10	710	0.00031982	0.446847	0.000715726
3.23.22	NAP	Red 13	Tape 2	53	9	9	10	90	4.05405e-05	0.446847	9.07258e-05
3.23.22	NAP	Red 13	Skin 1	1572	1528	1528	2	3056	0.00137658	0.446847	0.00308065
3.23.22	NAP	Red 13	Skin 2	2931	2887	2887	2	5774	0.0026009	0.446847	0.00582056
7.22.22	PHEN	Black 1	Swab 1	75122.7	75078.7	75078.7	10	750787	0.338192	1.53277	0.220642
7.22.22	PHEN	Black 1	Swab 2	100297	100253	100253	10	1002530	0.45159	1.53277	0.294624
7.22.22	PHEN	Black 1	Tape 1	6480.67	6436.67	6436.67	10	64366.7	0.028994	1.53277	0.0189161
7.22.22	PHEN	Black 1	Tape 2	2783.67	2739.67	2739.67	10	27396.7	0.0123408	1.53277	0.00805136
7.22.22	PHEN	Black 1	Skin 1	554380	554336	554336	2	1108672	0.499402	1.53277	0.325818
7.22.22	PHEN	Black 1	Skin 2	46091	46047	46047	2	92094	0.0414838	1.53277	0.0270647
7.22.22	PHEN	Black 4	Swab 1	81508.7	81464.7	81464.7	10	814647	0.366958	1.53277	0.239409
7.22.22	PHEN	Black 4	Swab 2	106452	106408	106408	10	1064080	0.479315	1.53277	0.312713
7.22.22	PHEN	Black 4	Tape 1	7604.67	7560.67	7560.67	10	75606.7	0.0340571	1.53277	0.0222194
7.22.22	PHEN	Black 4	Tape 2	1918.67	1874.67	1874.67	10	18746.7	0.00844444	1.53277	0.00550929
7.22.22	PHEN	Black 4	Skin 1	644624	644580	644580	2	1.28916e+06	0.580703	1.53277	0.37886
7.22.22	PHEN	Black 4	Skin 2	16274.3	16230.3	16230.3	2	32460.7	0.0146219	1.53277	0.00953957
7.22.22	PHEN	Black 12	Swab 1	81592	81548	81548	10	815480	0.367333	1.53277	0.239654
7.22.22	PHEN	Black 12	Swab 2	123487	123443	123443	10	1.23443e+06	0.556051	1.53277	0.362776
7.22.22	PHEN	Black 12	Tape 1	5857	5813	5813	10	58130	0.0261847	1.53277	0.0170833
7.22.22	PHEN	Black 12	Tape 2	1666.33	1622.33	1622.33	10	16223.3	0.00730781	1.53277	0.00476773
7.22.22	PHEN	Black 12	Skin 1	412750	412706	412706	2	825413	0.371808	1.53277	0.242573
7.22.22	PHEN	Black 12	Skin 2	35528.7	35484.7	35484.7	2	70969.3	0.0319682	1.53277	0.0208565
7.22.22	PHEN	Red 3	Swab 1	50362	50318	50318	10	503180	0.226658	1.53277	0.147875
7.22.22	PHEN	Red 3	Swab 2	141729	141685	141685	10	1.41685e+06	0.638219	1.53277	0.416384
7.22.22	PHEN	Red 3	Tape 1	3304	3260	3260	10	32600	0.0146847	1.53277	0.00958052
7.22.22	PHEN	Red 3	Tape 2	1484.67	1440.67	1440.67	10	14406.7	0.00648949	1.53277	0.00423384
7.22.22	PHEN	Red 3	Skin 1	433284	433240	433240	2	866480	0.390306	1.53277	0.254642
7.22.22	PHEN	Red 3	Skin 2	40643.3	40599.3	40599.3	2	81198.7	0.036576	1.53277	0.0238627
7.22.22	PHEN	Red 8	Swab 1	61662	61618	61618	10	616180	0.277559	1.53277	0.181084
7.22.22	PHEN	Red 8	Swab 2	140766	140722	140722	10	1407220	0.633883	1.53277	0.413555
7.22.22	PHEN	Red 8	Tape 1	5243	5199	5199	10	51990	0.0234189	1.53277	0.0152789
7.22.22	PHEN	Red 8	Tape 2	2664	2620	2620	10	26200	0.0118018	1.53277	0.00769968
7.22.22	PHEN	Red 8	Skin 1	422865	422821	422821	2	845642	0.38092	1.53277	0.248518
7.22.22	PHEN	Red 8	Skin 2	152229	152185	152185	2	304371	0.137104	1.53277	0.0894487
3.23.22	BAP	Black 2	Swab 1	400996	400952	400952	10	4.00952e+06	1.80609	2.42662	0.744281
3.23.22	BAP	Black 2	Swab 2	139090	139046	139046	10	1.39046e+06	0.626332	2.42662	0.258109
3.23.22	BAP	Black 2	Tape 1	50	6	6	10	60	2.7027e-05	2.42662	1.11377e-05
3.23.22	BAP	Black 2	Tape 2	53.6667	9.66667	9.66667	10	96.6667	4.35435e-05	2.42662	1.79441e-05
3.23.22	BAP	Black 2	Skin 1	6830	6786	6786	2	13572	0.00611351	2.42662	0.00251935
3.23.22	BAP	Black 2	Skin 2	2171.33	2127.33	2127.33	2	4254.67	0.00191652	2.42662	0.000789788
3.23.22	BAP	Black 5	Swab 1	393295	393251	393251	10	3932510	1.7714	2.42662	0.729986
3.23.22	BAP	Black 5	Swab 2	137131	137087	137087	10	1370870	0.617509	2.42662	0.254473
3.23.22	BAP	Black 5	Tape 1	97.6667	53.6667	53.6667	10	536.667	0.000241742	2.42662	9.96207e-05
3.23.22	BAP	Black 5	Tape 2	43	0	0	10	0	0	2.42662	0
3.23.22	BAP	Black 5	Skin 1	8798.67	8754.67	8754.67	2	17509.3	0.00788709	2.42662	0.00325023
3.23.22	BAP	Black 5	Skin 2	9689.67	9645.67	9645.67	2	19291.3	0.00868979	2.42662	0.00358102
3.23.22	BAP	Black 13	Swab 1	397401	397357	397357	10	3.97357e+06	1.7899	2.42662	0.737609
3.23.22	BAP	Black 13	Swab 2	124981	124937	124937	10	1.24937e+06	0.562778	2.42662	0.231918
3.23.22	BAP	Black 13	Tape 1	40.6667	0	0	10	0	0	2.42662	0
3.23.22	BAP	Black 13	Tape 2	182	138	138	10	1380	0.000621622	2.42662	0.000256168
3.23.22	BAP	Black 13	Skin 1	63.6667	19.6667	19.6667	2	39.3333	1.77177e-05	2.42662	7.30139e-06
3.23.22	BAP	Black 13	Skin 2	6493.67	6449.67	6449.67	2	12899.3	0.00581051	2.42662	0.00239449
3.23.22	BAP	Red 8	Swab 1	346069	346025	346025	10	3460250	1.55867	2.42662	0.642321
3.23.22	BAP	Red 8	Swab 2	169254	169210	169210	10	1692100	0.762207	2.42662	0.314102
3.23.22	BAP	Red 8	Tape 1	63.3333	19.3333	19.3333	10	193.333	8.70871e-05	2.42662	3.58882e-05
3.23.22	BAP	Red 8	Tape 2	68	24	24	10	240	0.000108108	2.42662	4.45509e-05
3.23.22	BAP	Red 8	Skin 1	55503.3	55459.3	55459.3	2	110919	0.0499634	2.42662	0.0205897
3.23.22	BAP	Red 8	Skin 2	51122.3	51078.3	51078.3	2	102157	0.0460165	2.42662	0.0189632
3.23.22	BAP	Red 14	Swab 1	331583	331539	331539	10	3.31539e+06	1.49342	2.42662	0.615431
3.23.22	BAP	Red 14	Swab 2	203763	203719	203719	10	2037190	0.917653	2.42662	0.378161
3.23.22	BAP	Red 14	Tape 1	53.3333	9.33333	9.33333	10	93.3333	4.2042e-05	2.42662	1.73253e-05
3.23.22	BAP	Red 14	Tape 2	1741.33	1697.33	1697.33	10	16973.3	0.00764565	2.42662	0.00315074
3.23.22	BAP	Red 14	Skin 1	45074.7	45030.7	45030.7	2	90061.3	0.0405682	2.42662	0.016718
3.23.22	BAP	Red 14	Skin 2	29772.3	29728.3	29728.3	2	59456.7	0.0267823	2.42662	0.0110369
3.23.22	OPP	Red 4	Swab 1	106707	106663	106663	10	1.06663e+06	0.480465	1.10816	0.433572
3.23.22	OPP	Red 4	Swab 2	50921	50877	50877	10	508770	0.229176	1.10816	0.206808
3.23.22	OPP	Red 4	Tape 1	70.6667	26.6667	26.6667	10	266.667	0.00012012	1.10816	0.000108396
3.23.22	OPP	Red 4	Tape 2	52.6667	8.66667	8.66667	10	86.6667	3.9039e-05	1.10816	3.52288e-05
3.23.22	OPP	Red 4	Skin 1	86869.7	86825.7	86825.7	2	173651	0.0782213	1.10816	0.070587
3.23.22	OPP	Red 4	Skin 2	59225.7	59181.7	59181.7	2	118363	0.0533168	1.10816	0.0481131
3.23.22	OPP	Red 9	Swab 1	95902	95858	95858	10	958580	0.431793	1.10816	0.38965
3.23.22	OPP	Red 9	Swab 2	76513.3	76469.3	76469.3	10	764693	0.344456	1.10816	0.310838
3.23.22	OPP	Red 9	Tape 1	53.3333	9.33333	9.33333	10	93.3333	4.2042e-05	1.10816	3.79388e-05
3.23.22	OPP	Red 9	Tape 2	170.667	126.667	126.667	10	1266.67	0.000570571	1.10816	0.000514883
3.23.22	OPP	Red 9	Skin 1	43536.7	43492.7	43492.7	2	86985.3	0.0391826	1.10816	0.0353584
3.23.22	OPP	Red 9	Skin 2	42441.7	42397.7	42397.7	2	84795.3	0.0381961	1.10816	0.0344682
7.22.22	OPP	Black 2	Swab 1	41522.7	41478.7	41478.7	10	414787	0.186841	0.99163	0.188418
7.22.22	OPP	Black 2	Swab 2	44987.7	44943.7	44943.7	10	449437	0.202449	0.99163	0.204158
7.22.22	OPP	Black 2	Tape 1	454.667	410.667	410.667	10	4106.67	0.00184985	0.99163	0.00186546
7.22.22	OPP	Black 2	Tape 2	176	132	132	10	1320	0.000594595	0.99163	0.000599613
7.22.22	OPP	Black 2	Skin 1	104434	104390	104390	2	208781	0.0940453	0.99163	0.0948392
7.22.22	OPP	Black 2	Skin 2	58137.3	58093.3	58093.3	2	116187	0.0523363	0.99163	0.0527781
7.22.22	OPP	Black 9	Swab 1	55917.7	55873.7	55873.7	10	558737	0.251683	0.99163	0.253808
7.22.22	OPP	Black 9	Swab 2	65305.7	65261.7	65261.7	10	652617	0.293971	0.99163	0.296453
7.22.22	OPP	Black 9	Tape 1	797.333	753.333	753.333	10	7533.33	0.00339339	0.99163	0.00342204
7.22.22	OPP	Black 9	Tape 2	325	281	281	10	2810	0.00126577	0.99163	0.00127645
7.22.22	OPP	Black 9	Skin 1	122225	122181	122181	2	244362	0.110073	0.99163	0.111002
7.22.22	OPP	Black 9	Skin 2	7830	7786	7786	2	15572	0.00701441	0.99163	0.00707362
7.22.22	OPP	Red 7	Swab 1	48836.3	48792.3	48792.3	10	487923	0.219785	0.99163	0.22164
7.22.22	OPP	Red 7	Swab 2	69298	69254	69254	10	692540	0.311955	0.99163	0.314588
7.22.22	OPP	Red 7	Tape 1	1297	1253	1253	10	12530	0.00564414	0.99163	0.00569179
7.22.22	OPP	Red 7	Tape 2	691.667	647.667	647.667	10	6476.67	0.00291742	0.99163	0.00294204
7.22.22	OPP	Red 7	Skin 1	55503.3	55459.3	55459.3	2	110919	0.0499634	0.99163	0.0503851
7.22.22	OPP	Red 7	Skin 2	27913.3	27869.3	27869.3	2	55738.7	0.0251075	0.99163	0.0253194

## Sheet: Absorption
	Flux % Dose/hr													Cummulative Mass µg/cm2												Cummulative Mass % Dose
	Pig Skin	NAP												Pig Skin	NAP											Pig Skin	NAP
Time (hours)	Time (minutes)	NAP 1	NAP 2	NAP 3	NAP 4			Avg	Std Dev				Time (hours)	Time (minutes)	NAP 1	NAP 2	NAP 3	NAP 4			Avg	Std Dev			Time (hours)	Time	NAP 1	NAP 2	NAP 3	NAP 4			Avg	Std Dev
0	0	#DIV/0!	#DIV/0!	#DIV/0!	#DIV/0!			#DIV/0!	#DIV/0!				0	0	0	0	0	0			0	0			0	0	0	0	0	0			0	0
0.25	15	3.17608e-05	0.00219038	0.00258347	0.00151382			0.00157986	0.00112264				0.25	15	1.24659e-05	0.000859707	0.00101399	0.000594163			0.000620082	0.000440627			0.25	15	7.94019e-06	0.000547594	0.000645867	0.000378454			0.000394964	0.000280659
0.5	30	0.00163331	0.00365899	0.0102809	0.00048629			0.00401488	0.00437846				0.5	30	0.000653527	0.00229584	0.00504919	0.000785028			0.00219589	0.00204293			0.5	30	0.000416267	0.00146234	0.0032161	0.000500027			0.00139868	0.00130125
0.75	45	0.0134757	0.0116815	0.0292544	0.00449565			0.0147268	0.0104334				0.75	45	0.00594263	0.00688075	0.0165313	0.00254954			0.00797606	0.00599928			0.75	45	0.00378518	0.00438272	0.0105297	0.00162394			0.00508038	0.00382127
1	60	0.0301573	0.043387	0.0595	0.018771			0.0379538	0.0175359				1	60	0.0177792	0.0239098	0.0398847	0.00991701			0.0228727	0.0127053			1	60	0.0113245	0.0152295	0.0254047	0.00631668			0.0145688	0.00809271
1.5	90	0.0564346	0.0784198	0.0794086	0.0397727			0.0635089	0.019049				1.5	90	0.0620795	0.0854683	0.102219	0.041138			0.0727263	0.0267293			1.5	90	0.0395418	0.0544393	0.065109	0.026203			0.0463233	0.0170253
2	120	0.0727452	0.109955	0.0910896	0.0720654			0.0864639	0.01797				2	120	0.119184	0.171782	0.173723	0.0977083			0.140599	0.0381567			2	120	0.0759144	0.109417	0.110654	0.0622357			0.0895552	0.0243041
2.5	150	0.086578	0.100911	0.0814808	0.0757841			0.0861886	0.0107599				2.5	150	0.187146	0.250996	0.237685	0.157198			0.208256	0.0437618			2.5	150	0.119203	0.159873	0.151394	0.100128			0.13265	0.0278743
3	180	0.0924158	0.0870774	0.0723009	0.0720405			0.0809587	0.0103794				3	180	0.259691	0.31935	0.29444	0.213749			0.271807	0.04579			3	180	0.165411	0.203411	0.187545	0.136148			0.173129	0.0291661
4	240	0.0639723	0.0662728	0.0517134	0.0502074			0.0580415	0.0082532				4	240	0.360126	0.423397	0.375629	0.292573			0.362931	0.0540847			4	240	0.229384	0.269684	0.239258	0.186355			0.23117	0.0344494
6	360	0.0447219	0.0395176	0.0333016	0.030683			0.037056	0.00631233				6	360	0.50055	0.54748	0.480194	0.388916			0.479285	0.0665085			6	360	0.318827	0.348719	0.305861	0.247721			0.305282	0.0423628
8	480	0.0253233	0.0235115	0.0194914	0.0201228			0.0221122	0.00277461				8	480	0.580064	0.621304	0.541395	0.4521			0.548716	0.0722033			8	480	0.369474	0.395742	0.344844	0.287967			0.349507	0.0459902
														Thickness (Cm)	20	23	21	23			21.75	1.5
														Slope (cumm. µg/cm2 / min)	0.00196961	0.00252136	0.00214859	0.00164642			0.00207149	0.000364871
														y - Intercept	-0.108077	-0.132262	-0.08824	-0.0951181			-0.105924	0.0193892
														Rsq	0.995263	0.99754	0.998655	0.992254			0.995928	0.00282694
														X-Intercept (min) (Lag Time)	55.2758	52.6228	41.175	58.4097			51.8708	7.51257
														Diffusivity (cm2/min)	0.0120607	0.0167544	0.0178506	0.0150945			0.0154401	0.00252175
														Diffusivity (cm2/hr)	0.723644	1.00527	1.07104	0.905672			0.926405	0.151305
														Js (ug/cm2/hr)=	0.118176	0.151282	0.128915	0.0987851			0.12429	0.0218923
														Cs (µg/cm3) =	10.0478	10.0478	10.0478	10.0478			10.0478	0
														Permeability Coefficient Kss	0.0117614	0.0150562	0.0128302	0.00983149			0.0123698	0.00217881
	Pig Skin	PHEN												Pig Skin	PHEN	Cummulative Mass µg/cm2										Pig Skin	PHEN
Time (hours)	Time (minutes)	PHEN 1	PHEN 2	PHEN 3	PHEN 4	PHEN 5		Avg	Std Dev				Time (hours)	Time (minutes)	PHEN 1	PHEN 2	PHEN 3	PHEN 4	PHEN 5		Avg	Std Dev			Time (hours)	Time	PHEN 1	PHEN 2	PHEN 3	PHEN 4	PHEN 5		Avg	Std Dev
0	0	#DIV/0!	#DIV/0!	#DIV/0!	#DIV/0!	#DIV/0!		#DIV/0!	#DIV/0!				0	0	1.27116e-05	8.34769e-06	0	0	2.02534e-05		8.26254e-06	8.66201e-06			0	0	1.6379e-06	1.0756e-06	0	0	2.60966e-06		1.06463e-06	1.1161e-06
0.25	15	0.000119233	3.17744e-05	9.71649e-05	0.000155173	0		8.06691e-05	6.3656e-05				0.25	15	0.000244052	6.99974e-05	0.000188522	0.000301072	2.02534e-05		0.000164779	0.000117574			0.25	15	3.14462e-05	9.01921e-06	2.42912e-05	3.87933e-05	2.60966e-06		2.12319e-05	1.51495e-05
0.5	30	6.84155e-06	0	1.62928e-05	8.87285e-05	8.52255e-06		2.40771e-05	3.6603e-05				0.5	30	0.000257326	6.99974e-05	0.000220134	0.000473226	3.67891e-05		0.000211495	0.000174085			0.5	30	3.31566e-05	9.01921e-06	2.83644e-05	6.09754e-05	4.7403e-06		2.72512e-05	2.24309e-05
0.75	45	2.49329e-05	0	0.000111208	0.000106408	1.99839e-05		5.25067e-05	5.22645e-05				0.75	45	0.000305702	6.99974e-05	0.000435904	0.000679683	7.55625e-05		0.00031337	0.000257411			0.75	45	3.93898e-05	9.01921e-06	5.61665e-05	8.75775e-05	9.73628e-06		4.03779e-05	3.31675e-05
1	60	4.90899e-05	1.65945e-05	0.000148116	0.000210654	3.98424e-05		9.28593e-05	8.2873e-05				1	60	0.000400948	0.000102195	0.000723284	0.0010884	0.000152866		0.000493538	0.00041365			1	60	5.16623e-05	1.31678e-05	9.31955e-05	0.000140241	1.96969e-05		6.35927e-05	5.3299e-05
1.5	90	0.000273309	9.6581e-05	0.000238238	0.000310638	0.000130642		0.000209882	9.23241e-05				1.5	90	0.00146151	0.000476974	0.00164776	0.00229382	0.000659817		0.00130798	0.00074525			1.5	90	0.000188317	6.14583e-05	0.000212314	0.00029556	8.50178e-05		0.000168533	9.60258e-05
2	120	0.00069696	0.000372935	0.000927821	0.00111357	0.000503001		0.000722857	0.000302539				2	120	0.00416604	0.00192413	0.00524813	0.00661499	0.00261169		0.004113	0.00191026			2	120	0.000536797	0.000247926	0.000676225	0.000852345	0.000336518		0.000529962	0.000246138
2.5	150	0.00176417	0.000957131	0.00410913	0.00369378	0.00141588		0.00238802	0.00141853				2.5	150	0.0110118	0.00563825	0.0211935	0.0209486	0.00810598		0.0133796	0.00727481			2.5	150	0.00141888	0.000726491	0.00273079	0.00269923	0.00104446		0.00172397	0.000937363
3	180	0.00330288	0.00190769	0.00853357	0.00786221	0.00289445		0.00490016	0.00306204				3	180	0.0238285	0.013041	0.0543077	0.0514576	0.0193378		0.0323945	0.0191181			3	180	0.00307032	0.00168034	0.00699757	0.00663034	0.00249169		0.00417405	0.00246337
4	240	0.00645808	0.00375528	0.0141636	0.0112027	0.00529852		0.00817564	0.00435276				4	240	0.0739492	0.0421854	0.16423	0.138401	0.0604593		0.0958451	0.0526747			4	240	0.0095284	0.00543561	0.0211612	0.0178331	0.00779021		0.0123497	0.00678716
6	360	0.0089752	0.0071275	0.0230104	0.0192032	0.0102329		0.0137098	0.00697333				6	360	0.213261	0.152817	0.521394	0.43647	0.219293		0.308647	0.160441			6	360	0.0274788	0.0196906	0.0671819	0.0562394	0.0282561		0.0397694	0.0206729
8	480	0.00860705	0.00991393	0.021667	0.0196767	0.0117337		0.0143197	0.00594585				8	480	0.346858	0.3067	0.857705	0.741889	0.401422		0.530915	0.251107			8	480	0.0446929	0.0395185	0.110516	0.0955928	0.0517234		0.0684087	0.0323553
														Thickness (Cm)	20	21	20	20	19		20	0.707107
														Slope (cumm. µg/cm2 / min)	0.00109351	0.00110214	0.00273701	0.00234889	0.00142068		0.00174045	0.000756894
														y - Intercept	-0.179981	-0.229538	-0.462749	-0.397846	-0.284385		-0.3109	0.117346
														Rsq	0.998033	0.991167	0.996155	0.99411	0.998447		0.995582	0.00300833
														X-Intercept (min) (Lag Time)	164.886	209.605	169.632	170.234	200.424		182.956	20.5013
														Diffusivity (cm2/min)	0.00404319	0.0035066	0.00393007	0.00391618	0.00300196		0.0036796	0.000430125
														Diffusivity (cm2/hr)	0.242591	0.210396	0.235804	0.234971	0.180118		0.220776	0.0258075
														Js (ug/cm2/hr)=	0.0656105	0.0661287	0.164221	0.140933	0.0852406		0.104427	0.0454136
														Cs (µg/cm3) =	49.6699	49.6699	49.6699	49.6699	49.6699		49.6699	0
														Permeability Coefficient Kss	0.00132093	0.00133136	0.00330624	0.0028374	0.00171614		0.00210241	0.000914308
	Pig Skin	BAP												Pig Skin	BAP	Cummulative Mass µg/cm2										Pig Skin	BAP
Time (hours)	Time (minutes)	BAP 1	BAP 2	BAP 3	BAP 4	BAP 5		Avg	Std Dev				Time (hours)	Time (minutes)	BAP 1	BAP 2	BAP 3	BAP 4	BAP 5		Avg	Std Dev			Time (hours)	Time	BAP 1	BAP 2	BAP 3	BAP 4	BAP 5		Avg	Std Dev
0	0	#DIV/0!	#DIV/0!	#DIV/0!	#DIV/0!	#DIV/0!		#DIV/0!	#DIV/0!				0	0	0	0	0	0	0		0	0			0	0	0	0	0	0	0		0	0
0.25	15	8.52407e-06	0.000854392	0	9.62299e-05	4.67784e-06		2.73579e-05	4.60467e-05				0.25	15	7.66381e-05	0.00768165	0	0.000865182	4.20575e-05		0.000245969	0.000413996			0.25	15	2.13102e-06	0.000213598	0	2.40575e-05	1.16946e-06		6.83949e-06	1.15117e-05
0.5	30	1.65729e-05	0.00327519	9.35568e-07	3.84722e-05	0		1.39952e-05	1.80017e-05				0.5	30	0.000225642	0.0371282	8.4115e-06	0.00121108	4.20575e-05		0.000371797	0.000567606			0.5	30	6.27425e-06	0.00103239	2.33892e-07	3.36755e-05	1.16946e-06		1.03383e-05	1.5783e-05
0.75	45	7.87065e-06	0.00124558	3.86108e-06	1.88896e-05	3.14826e-06		8.44239e-06	7.26835e-06				0.75	45	0.000296405	0.0483269	4.31256e-05	0.00138091	7.03628e-05		0.000447701	0.000632412			0.75	45	8.24191e-06	0.00134379	1.19916e-06	3.83979e-05	1.95653e-06		1.24489e-05	1.7585e-05
1	60	2.73914e-05	0.000281423	3.59377e-06	6.6564e-05	1.82609e-05		2.89525e-05	2.69223e-05				1	60	0.000542675	0.0508571	7.54364e-05	0.00197937	0.000234543		0.000708006	0.000869486			1	60	1.50898e-05	0.00141414	2.0976e-06	5.50389e-05	6.52175e-06		1.9687e-05	2.41771e-05
1.5	90	5.79533e-06	6.9779e-05	9.10694e-06	0.000102108	2.12495e-05		3.4565e-05	4.55162e-05				1.5	90	0.000646884	0.0521118	0.000239194	0.00381544	0.000616643		0.00132954	0.00166761			1.5	90	1.79874e-05	0.00144903	6.65107e-06	0.000106093	1.71465e-05		3.69695e-05	4.637e-05
2	120	6.86826e-06	5.72107e-05	1.76471e-05	0.000171874	1.98957e-05		5.40711e-05	7.87405e-05				2	120	0.000770386	0.0531406	0.000556516	0.00690599	0.000974398		0.00230182	0.00307418			2	120	2.14215e-05	0.00147764	1.54746e-05	0.00019203	2.70944e-05		6.40051e-05	8.54815e-05
2.5	150	0	2.77997e-05	7.55137e-06	0.000145516	3.67545e-05		4.74553e-05	6.72672e-05				2.5	150	0.000770386	0.0536404	0.000692302	0.00952259	0.0016353		0.00315515	0.00426642			2.5	150	2.14215e-05	0.00149154	1.92503e-05	0.000264787	4.54716e-05		8.77327e-05	0.000118633
3	180	7.24199e-06	3.87964e-05	1.4958e-05	0.000140781	2.79693e-05		4.77375e-05	6.26158e-05				3	180	0.000900609	0.0543381	0.000961269	0.0120541	0.00213823		0.00401354	0.00539053			3	180	2.50425e-05	0.00151094	2.67293e-05	0.000335178	5.94562e-05		0.000111601	0.00014989
4	240	6.56383e-06	1.64727e-05	1.02566e-05	0.000108256	3.37844e-05		3.97152e-05	4.72577e-05				4	240	0.00113666	0.0549305	0.00133013	0.0159473	0.00335323		0.00544183	0.00707501			4	240	3.16064e-05	0.00152741	3.69859e-05	0.000443434	9.32406e-05		0.000151317	0.000196729
6	360	1.13481e-05	1.97336e-05	5.47264e-06	9.55585e-05	2.01648e-05		3.3136e-05	4.20508e-05				6	360	0.00195289	0.0563498	0.00172376	0.0228205	0.00480361		0.00782518	0.0100945			6	360	5.43026e-05	0.00156688	4.79312e-05	0.000634551	0.00013357		0.000217589	0.000280691
8	480	1.48948e-05	1.55872e-05	6.80886e-06	0.000104764	2.64632e-05		3.82328e-05	4.50817e-05				8	480	0.00302422	0.057471	0.00221349	0.0303558	0.00670701		0.0105751	0.0133313			8	480	8.40922e-05	0.00159805	6.15489e-05	0.000844079	0.000186497		0.000294054	0.000370693
														Thickness (Cm)	18	18	21	18	19		18.8	1.30384
														Slope (cumm. µg/cm2 / min)	N/A	N/A	N/A	N/A	N/A		#DIV/0!	#DIV/0!
														y - Intercept	N/A	N/A	N/A	N/A	N/A		#DIV/0!	#DIV/0!
														Rsq	N/A	N/A	N/A	N/A	N/A		#DIV/0!	#DIV/0!
														X-Intercept (min) (Lag Time)	N/A	N/A	N/A	N/A	N/A		#DIV/0!	#DIV/0!
														Diffusivity (cm2/min)	N/A	N/A	N/A	N/A	N/A		#DIV/0!	#DIV/0!
														Diffusivity (cm2/hr)	N/A	N/A	N/A	N/A	N/A		#DIV/0!	#DIV/0!
														Js (ug/cm2/hr)=	N/A	N/A	N/A	N/A	N/A		#DIV/0!	#DIV/0!
														Cs (µg/cm3) =	N/A	N/A	N/A	N/A	N/A		#DIV/0!	#DIV/0!
														Permeability Coefficient Kss	N/A	N/A	N/A	N/A	N/A		#DIV/0!	#DIV/0!
	Pig Skin	OPP												Pig Skin	OPP	Cummulative Mass µg/cm2										Pig Skin	OPP
Time (hours)	Time (minutes)	OPP 1	OPP 2	OPP 3	OPP 4	OPP 5		Avg	Std Dev				Time (hours)	Time (minutes)	OPP 1	OPP 2	OPP 3	OPP 4	OPP 5		Avg	Std Dev			Time (hours)	Time	OPP 1	OPP 2	OPP 3	OPP 4	OPP 5		Avg	Std Dev
0	0	#DIV/0!	#DIV/0!	#DIV/0!	#DIV/0!	#DIV/0!		#DIV/0!	#DIV/0!				0	0	2.61161e-06	6.22953e-06	1.83718e-05	8.81718e-06	0		7.20603e-06	7.09329e-06			0	0	1.32921e-06	3.1706e-06	1.04493e-05	5.01495e-06	0		3.99282e-06	4.07568e-06
0.25	15	0.000943201	2.21779e-05	0.00145266	9.26675e-06	0.000370083		0.000559478	0.000626961				0.25	15	0.000465908	1.71232e-05	0.000656883	1.28903e-05	0.000162668		0.000263094	0.000286963			0.25	15	0.000237129	8.71508e-06	0.000373615	7.33164e-06	9.25207e-05		0.000143862	0.000158923
0.5	30	0.000342354	0.000192772	0.00316222	1.88969e-05	0.000773586		0.000897965	0.00129625				0.5	30	0.000634071	0.000111812	0.00204682	2.11964e-05	0.000502694		0.000663319	0.000815048			0.5	30	0.000322718	5.69081e-05	0.00116417	1.20559e-05	0.000285917		0.000368354	0.000465335
0.75	45	0.000430984	0.00114326	0.0122597	0.00023205	0.00272848		0.00335889	0.0050715				0.75	45	0.000845768	0.000673375	0.0074355	0.000123193	0.00170199		0.00215597	0.00300527			0.75	45	0.000430464	0.000342722	0.00422909	7.00685e-05	0.000968038		0.00120808	0.00171994
1	60	0.00116728	0.00355297	0.0218695	0.00161726	0.00844763		0.00733094	0.00862449				1	60	0.00141913	0.00241858	0.0170482	0.000834052	0.0054151		0.005427	0.00673164			1	60	0.000722285	0.00123097	0.00969647	0.000474384	0.00307994		0.00304081	0.00385801
1.5	90	0.00410461	0.00965411	0.0382996	0.00475843	0.0166327		0.0146899	0.0141177				1.5	90	0.00545147	0.0119027	0.050717	0.00501714	0.0200367		0.018625	0.0189459			1.5	90	0.00277459	0.00605802	0.0288463	0.0028536	0.0113963		0.0103858	0.0108996
2	120	0.00894856	0.0199304	0.0393468	0.0112718	0.0336339		0.0226263	0.0134538				2	120	0.0142425	0.0314821	0.0853063	0.0149261	0.049604		0.0391122	0.0296043			2	120	0.00724887	0.0160232	0.0485197	0.00848951	0.0282132		0.0216989	0.0171559
2.5	150	0.0142937	0.0257654	0.0519456	0.0244075	0.0504792		0.0333783	0.0168808				2.5	150	0.0282844	0.0567938	0.130971	0.0363825	0.0939797		0.0692823	0.0428213			2.5	150	0.0143957	0.0289059	0.0744925	0.0206933	0.0534528		0.038388	0.0250456
3	180	0.0211488	0.0327744	0.0582234	0.0356244	0.0554869		0.0406516	0.015784				3	180	0.0490608	0.0889911	0.182155	0.0676995	0.142758		0.106133	0.055111			3	180	0.0249701	0.0452931	0.103604	0.0385054	0.0811962		0.0587138	0.0325873
4	240	0.0252963	0.0360422	0.0589419	0.0409437	0.0616031		0.0445655	0.0154436				4	240	0.0987626	0.159806	0.285785	0.139686	0.251067		0.187021	0.0784651			4	240	0.0502664	0.0813353	0.162546	0.0794491	0.142799		0.103279	0.0472604
6	360	0.028443	0.0411325	0.0693653	0.0527616	0.0660239		0.0515453	0.0171085				6	360	0.210531	0.321439	0.529699	0.325215	0.483231		0.374023	0.130421			6	360	0.107152	0.1636	0.301277	0.184972	0.274847		0.20637	0.0803549
8	480	0.0394943	0.0386257	0.0558071	0.0497901	0.0526227		0.047268	0.00779536				8	480	0.365727	0.473221	0.725937	0.500295	0.668271		0.54669	0.147656			8	480	0.186141	0.240852	0.412891	0.284553	0.380093		0.300906	0.0946785
														Thickness (Cm)	20	22	20	18	18		19.6	1.67332
														Slope (cumm. µg/cm2 / min)	0.000835885	0.00125004	0.00181641	0.00138197	0.00175776		0.00140841	0.000400647
														y - Intercept	-0.0953595	-0.130137	-0.139875	-0.171703	-0.166743		-0.140763	0.0308521
														Rsq	0.992395	0.99812	0.99854	0.994579	0.99842		0.996411	0.00278264
														X-Intercept (min) (Lag Time)	114.812	104.39	77.2663	124.953	95.1143		103.307	18.353
														Diffusivity (cm2/min)	0.00580662	0.00772742	0.00862817	0.00432161	0.00567738		0.00643224	0.00172595
														Diffusivity (cm2/hr)	0.348397	0.463645	0.51769	0.259297	0.340643		0.385934	0.103557
														Js (ug/cm2/hr)=	0.0501531	0.0750022	0.108984	0.0829184	0.105465		0.0845047	0.0240388
														Cs (µg/cm3) =	12.5746	12.5746	11.2524	11.2524	11.2524		11.7813	0.724228
														Permeability Coefficient Kss	0.00398844	0.00596457	0.00968548	0.00736898	0.00937275		0.00727604	0.00238424
